# Supplementary material for: Profiling spatiotemporal gene expression of the developing human spinal cord and implications for ependymoma origin
Source: Nat Neurosci. 2023 Apr 24;26(5):891–901. doi: 10.1038/s41593-023-01312-9 (PMC10166856; doi:10.1038/s41593-023-01312-9)
Supplement: Supplementary file 3 — Table 1. Sample information of human prenatal spinal cords used in this study. Table 2. Reagents and resources used in this study. Table 3. Summary for HybISS oligo information for major cell type validation. Table 4. Summary for HybISS oligo information for subtype validation. [file 41593_2023_1312_MOESM3_ESM.xlsx]

## Sheet: Suppl. Table 1
scRNA-seq				ST				ISS
Case number	Sample ID	Cell number		Case number	Sample ID	nSpots		Case number	SampleID
1	W5_1	12449		13	W5_1	30		13	W5_1
2	W6_1	7141		13	W5_2	29		13	W5_2
2	W6_2	5362		13	W5_3	30		14	W8_1
2	W6_3	5416		13	W5_4	29		14	W8_2
3	W7_1	5006		13	W5_5	27		14	W8_3
4	W8_1	5455		13	W5_6	27		14	W8_4
4	W8_2	5033		13	W5_7	28		14	W8_5
4	W8_3	5599		13	W5_8	36		14	W8_6
5	W9_1	4363		13	W5_9	36		14	W8_7
5	W9_2	5533		13	W5_10	35		14	W8_8
5	W9_3	4471		13	W5_11	37		15	W9_1
6	W10_1	3595		13	W5_12	30		15	W9_2
6	W10_2	4075		13	W5_13	35		15	W9_3
6	W10_3	1997		13	W5_14	29		15	W9_4
7	W10_4	6269		13	W5_15	33		15	W9_5
7	W10_5	5409		13	W5_16	34		15	W9_6
7	W10_6	6940		13	W5_17	34		16	W12_1
8	W10_7	7082		13	W5_18	25		16	W12_2
8	W10_8	5729		13	W5_19	31		16	W12_3
8	W10_9	5273		13	W5_20	21		16	W12_4
9	W11_1	4165		14	W8_1	260		16	W12_5
10	W11_2	2954		14	W8_2	245		16	W12_6
10	W11_3	1362		14	W8_3	290		16	W12_7
10	W11_4	1900		14	W8_4	246		16	W12_8
10	W11_5	2014		14	W8_5	230		16	W12_9
11	W11_6	6307		14	W8_6	389		16	W12_10
11	W11_7	9068		14	W8_7	231
11	W11_8	8593		14	W8_8	279
12	W12_2	3747		14	W8_9	294
12	W12_3	7043		14	W8_10	224
				14	W8_11	241
				14	W8_12	196
				14	W8_13	227
				14	W8_14	250
				14	W8_15	246
				14	W8_16	225
				14	W8_17	259
				14	W8_18	227
				14	W8_19	248
				14	W8_20	304
				15	W9_1	330
				15	W9_2	460
				15	W9_3	338
				15	W9_4	482
				15	W9_5	291
				15	W9_6	233
				15	W9_7	311
				15	W9_8	271
				15	W9_9	367
				15	W9_10	513
				16	W12_1	320
				16	W12_2	327
				16	W12_3	286
				16	W12_4	325
				16	W12_5	252
				16	W12_6	297
				16	W12_7	274
				16	W12_8	290
				16	W12_9	278
				16	W12_10	301
				16	W12_11	277
				16	W12_12	256
				16	W12_13	315
				16	W12_14	303
				16	W12_15	330
				16	W12_16	344
				16	W12_17	615
				16	W12_18	280
				16	W12_19	945
				16	W12_20	614
				16	W12_21	940
				16	W12_22	669
				16	W12_23	959
				16	W12_24	614
				16	W12_25	888
				16	W12_26	213

## Sheet: Suppl. Table 2
Critical Commercial Assays
Chromium Single Cell 3' Gel Bead Kit v3	10X Genomics	16 rxns - 1000076
Chromium Single Cell 3' Gel GEM Kit v3	10X Genomics	16 rxns - 1000077
Chromium Single Cell 3' Library Kit v3	10X Genomics	16 rxns - 1000078
Visium Spatial Gene Expression reagent kit	10X Genomics	PN1000186
Chemicals
Hibernation medium	Gibco	A13706-01
0.9% Sodium Chloride solution	Fresenius Kabi AG	B306443/01
Methanol	VWR International	BDH1135-4LP
Eosin	Sigma-Aldrich	318906-500ML
Hematoxylin	Dako	CS70030-2
Agilent Bioanalyzer DNA HS kit	Agilents Technologies	5067-4626
Quibit dsDNA HS Assay Kit	Invitrogen	Q32851
KAPA SyBR FAST qPCR kit	KAPA Biosystems	7960140001
Tissue_Tek O.C.T Compound	Sakura	REF4532
NextSeq 1000/2000 P2 Reagents (200 Cycles)	Illumina	20046812
BSA	New England Biolabs	B9000S
TRANSCRIPTME Reverse Transcriptase	BLIRT	RT32
RNaseH	BLIRT	RT34
ExonucleaseI	Thermo Scientific	EN0582
RIBOPROTECT Hu RNase Inhibitor	BLIRT	RT35
Tth DNA Ligase	BLIRT	EN13
dNTPs mix	BLIRT	RP65
Phi-29 DNA Polymerase	Monserate Biotech	4002
SlowFade Gold Antifade Mountant	Invitrogen	S36936
Formamide	Sigma Aldrich	F9037
Formaldehyde solution	Sigma Aldrich	252549
Hydrochloric acid	Sigma Aldrich	258148
Glycerol	Sigma Aldrich	G5516
DAPI	Biotium	40043
Antibody	Reference number	Vendor	Dilution
Mouse monoclonal anti-NKX2.2	74.5A5	DSHB	1:50
Mouse monoclonal anti-SHH	5E1	DSHB	1:20
Mouse monoclonal anti-active-β-CATENIN	clone 8E7	Sigma-Aldrich	1:1000
Mouse monoclonal anti-ISL1	40.3A4	DSHB	1:100
Rabbit anti-hPDGFRα	cat. no. 5241	Cell Signaling Technology	1:300
Rabbit anti-GFAP	cat. no. Z0334	DAKO	1:1000
Rabbit anti-OLIG2	cat. no. AB9610	Millipore	1:1000
Goat anti-OLIG2	cat. no. AF2418	R&D systems	1:500
Rabbit monoclonal anti-HES1	clone D6P2U	Cat. no. 11988	1:2000
Rat monoclonal anti-Ki67	clone solA15	Cat. no. 14-5698-82	1:1000
Goat anti-GLI3	cat. no. AF3690	R&D systems	1:300
Rabbit anti-GLI1	cat. no. 2553	Cell Signaling Technology	1:500
Goat anti-MSX1	cat. no. AF5045	R&D systems	1:300
Rabbit anti-SOX9	cat. no. AB5535	Millipore	1:1000
Rabbit RFX4	cat. no. BS-11943R	Thermo Fisher Scientific	1:500
Goat anti-FOXJ1	cat. no. AF3619	R&D systems	1:300
Rabbit anti-EBF-1	cat. no. AB10523	Millipore	1:1000
Rabbit anti-PAX2	cat. no. 901001	BioLegend	1:1000
Alexa Fluor 488 donkey anti-rabbit IgG	cat. no. A21206	Invitrogen	1:500
Alexa Fluor 555 donkey anti-rat IgG	cat. no. A48270	Invitrogen	1:500
Alexa Fluor 488 donkey anti-mouse IgG	cat. no. A21202	Invitrogen	1:500
Alexa Fluor 555 donkey anti-mouse IgG	cat. no. A31570	Invitrogen	1:500
Alexa Fluor 488 goat anti-mouse IgG2b	cat. no. A21141	Invitrogen	1:500
Alexa Fluor 555 donkey anti-goat IgG	cat. no. A21432	Invitrogen	1:500
Alexa Fluor 555 goat anti-mouse IgG1	cat. no. A211127	Invitrogen	1:500

## Sheet: Suppl. Table 3_padlock probes
target_gene	target_sequence	padlock_probe_seq	BP_ID
SPARCL1	CGCCACCAGAATTAGCTCTTTCCCTTTTGG	CTCTTTCCCTTTTGGCGTATTATATGCAAGGTCGCTGCGTCTATTTAGTGGAGCCCGCCACCAGAATTAG	BPID_0201
SPARCL1	TCTGGGCAAAGAAGCAGAGCTAACGAGGAA	AGAGCTAACGAGGAACGTATTATATGCAAGGTCGCTGCGTCTATTTAGTGGAGCCTCTGGGCAAAGAAGC	BPID_0201
SPARCL1	ACTGGCCTAGAAGCTATCAGCAACCACAAA	ATCAGCAACCACAAACGTATTATATGCAAGGTCGCTGCGTCTATTTAGTGGAGCCACTGGCCTAGAAGCT	BPID_0201
SPARCL1	AACATGAGGGTGCATGCTGTGGATTCTTGC	GCTGTGGATTCTTGCCGTATTATATGCAAGGTCGCTGCGTCTATTTAGTGGAGCCAACATGAGGGTGCAT	BPID_0201
SPARCL1	GAGGCTTTTGGCTGGGGACCATCCCATTGA	GGACCATCCCATTGACGTATTATATGCAAGGTCGCTGCGTCTATTTAGTGGAGCCGAGGCTTTTGGCTGG	BPID_0201
KCNIP4	GAGATGGCCACCGTCAGGCATCGGCCTGAA	AGGCATCGGCCTGAAGACTTACACTTACGTCCGAATGCGTCTATTTAGTGGAGCCGAGATGGCCACCGTC	BPID_0203
KCNIP4	ATAATGCGCTCCATGCAGCTCTTTGAAAAT	CAGCTCTTTGAAAATGACTTACACTTACGTCCGAATGCGTCTATTTAGTGGAGCCATAATGCGCTCCATG	BPID_0203
KCNIP4	TTCCTTAGCCATGGGATTATTGAGGCTTTC	ATTATTGAGGCTTTCGACTTACACTTACGTCCGAATGCGTCTATTTAGTGGAGCCTTCCTTAGCCATGGG	BPID_0203
KCNIP4	GCCACACACATCGTCCCTGTTTTGTAGAAA	CCTGTTTTGTAGAAAGACTTACACTTACGTCCGAATGCGTCTATTTAGTGGAGCCGCCACACACATCGTC	BPID_0203
CACNA2D1	GCACGCTAGTGGGTCCGCCCGCCACCGCCC	CGCCCGCCACCGCCCGTAGCGACATTGAGTTAGCATGCGTCTATTTAGTGGAGCCGCACGCTAGTGGGTC	BPID_0204
CACNA2D1	ATCTTCGATCGCGAAGATGGCTGCTGGCTG	GATGGCTGCTGGCTGGTAGCGACATTGAGTTAGCATGCGTCTATTTAGTGGAGCCATCTTCGATCGCGAA	BPID_0204
CACNA2D1	AATGCACGCCAGCTGGTAGAAATTGCAGCC	GTAGAAATTGCAGCCGTAGCGACATTGAGTTAGCATGCGTCTATTTAGTGGAGCCAATGCACGCCAGCTG	BPID_0204
CACNA2D1	GCACGCAGCAGTCCATATTCCTACTGACAT	TATTCCTACTGACATGTAGCGACATTGAGTTAGCATGCGTCTATTTAGTGGAGCCGCACGCAGCAGTCCA	BPID_0204
CACNA2D1	GGCCTAGCTCGATATTATCCAGCTTCACCA	TATCCAGCTTCACCAGTAGCGACATTGAGTTAGCATGCGTCTATTTAGTGGAGCCGGCCTAGCTCGATAT	BPID_0204
HIST1H1D	TCCTGCACCCGCAGAAAAAACACCTGTGAA	AAAAACACCTGTGAATCTGTCGTACTGCTATCAGGTGCGTCTATTTAGTGGAGCCTCCTGCACCCGCAGA	BPID_0206
HIST1H1D	CCGCGCTTAAGAAAGCGCTTGCGGCTGCTG	CGCTTGCGGCTGCTGTCTGTCGTACTGCTATCAGGTGCGTCTATTTAGTGGAGCCCCGCGCTTAAGAAAG	BPID_0206
HIST1H1D	GTGCAGACCAAAGGTACCGGTGCTTCTGGC	ACCGGTGCTTCTGGCTCTGTCGTACTGCTATCAGGTGCGTCTATTTAGTGGAGCCGTGCAGACCAAAGGT	BPID_0206
HIST1H1D	CGCCGCTACCCCGAAGAAAAGCATCAAAAA	GAAAAGCATCAAAAATCTGTCGTACTGCTATCAGGTGCGTCTATTTAGTGGAGCCCGCCGCTACCCCGAA	BPID_0206
HIST1H1D	GTGAAACTGGCGGGACGTTCCCCTTTGAAA	CGTTCCCCTTTGAAATCTGTCGTACTGCTATCAGGTGCGTCTATTTAGTGGAGCCGTGAAACTGGCGGGA	BPID_0206
GADD45G	AAGAAGTCCGCGGCCAGGACACAGTTCCGG	AGGACACAGTTCCGGAAGTTCGCAAACGTGTAGACTGCGTCTATTTAGTGGAGCCAAGAAGTCCGCGGCC	BPID_0207
GADD45G	ATCCATTTTACGCTGATCCAGGCTTTCTGC	ATCCAGGCTTTCTGCAAGTTCGCAAACGTGTAGACTGCGTCTATTTAGTGGAGCCATCCATTTTACGCTG	BPID_0207
GADD45G	CCGCAGCGTTAACGACTGGGTGCCCAGCAT	CTGGGTGCCCAGCATAAGTTCGCAAACGTGTAGACTGCGTCTATTTAGTGGAGCCCCGCAGCGTTAACGA	BPID_0207
GADD45G	GCCCTCCGAGGGTGCCCGAGTGCGGCGTGG	CCGAGTGCGGCGTGGAAGTTCGCAAACGTGTAGACTGCGTCTATTTAGTGGAGCCGCCCTCCGAGGGTGC	BPID_0207
GADD45G	TGCAGGAGCGTGAAGGACTTAGCCGACTGC	GACTTAGCCGACTGCAAGTTCGCAAACGTGTAGACTGCGTCTATTTAGTGGAGCCTGCAGGAGCGTGAAG	BPID_0207
FGFBP3	CCTAATAAGGCTTTGGCGCCTCTCCCAGAA	GCGCCTCTCCCAGAAACGTCTGAACACTCATTACGTGCGTCTATTTAGTGGAGCCCCTAATAAGGCTTTG	BPID_0208
FGFBP3	ACCAGTGCGCCTACCGCGGGCATCCGGAGC	GCGGGCATCCGGAGCACGTCTGAACACTCATTACGTGCGTCTATTTAGTGGAGCCACCAGTGCGCCTACC	BPID_0208
FGFBP3	AGCGACCCATGGGGACCGGGCCCGACCCCG	CCGGGCCCGACCCCGACGTCTGAACACTCATTACGTGCGTCTATTTAGTGGAGCCAGCGACCCATGGGGA	BPID_0208
FGFBP3	AGGGTAAGGGTGAGATGCTTGGGATGAGAG	TGCTTGGGATGAGAGACGTCTGAACACTCATTACGTGCGTCTATTTAGTGGAGCCAGGGTAAGGGTGAGA	BPID_0208
FGFBP3	AGCTGCACTTGGCTTAGAAGTGCTACTTTA	AGAAGTGCTACTTTAACGTCTGAACACTCATTACGTGCGTCTATTTAGTGGAGCCAGCTGCACTTGGCTT	BPID_0208
ANOS1	CAAGAAGAGCTACGAATGCTTGACCAGCTG	ATGCTTGACCAGCTGAGGTCATGCAAGTAACGATCTGCGTCTATTTAGTGGAGCCCAAGAAGAGCTACGA	BPID_0210
ANOS1	AGGCTTCACTGCCCCCAGCAAACACTTCCG	CAGCAAACACTTCCGAGGTCATGCAAGTAACGATCTGCGTCTATTTAGTGGAGCCAGGCTTCACTGCCCC	BPID_0210
ANOS1	CATGTGCGGTGGTTTCCTGAAGCGTGTGCC	CCTGAAGCGTGTGCCAGGTCATGCAAGTAACGATCTGCGTCTATTTAGTGGAGCCCATGTGCGGTGGTTT	BPID_0210
ANOS1	GAAAGCAGACAGAACAGCCTACCCAACAGC	AGCCTACCCAACAGCAGGTCATGCAAGTAACGATCTGCGTCTATTTAGTGGAGCCGAAAGCAGACAGAAC	BPID_0210
ANOS1	ACTGCAGCTCCTGTCACAAGCTGGGATGGA	ACAAGCTGGGATGGAAGGTCATGCAAGTAACGATCTGCGTCTATTTAGTGGAGCCACTGCAGCTCCTGTC	BPID_0210
MSX1	GCGCTCATGGCCGACCACAGGAAGCCGGGG	CACAGGAAGCCGGGGATCTCCATAACCGTGATCGATGCGTCTATTTAGTGGAGCCGCGCTCATGGCCGAC	BPID_0211
MSX1	CCAAGCCCATGCTGCCACCGGCTGCCTTCG	CACCGGCTGCCTTCGATCTCCATAACCGTGATCGATGCGTCTATTTAGTGGAGCCCCAAGCCCATGCTGC	BPID_0211
MSX1	GCCAGCCGCCTTCCCTTTAACCCTCACACT	TTTAACCCTCACACTATCTCCATAACCGTGATCGATGCGTCTATTTAGTGGAGCCGCCAGCCGCCTTCCC	BPID_0211
MSX1	AGAGGCCATGTCTCCTGCATAGCTTTTCCC	TGCATAGCTTTTCCCATCTCCATAACCGTGATCGATGCGTCTATTTAGTGGAGCCAGAGGCCATGTCTCC	BPID_0211
MSX1	CCAGCCAGGAAGATGAATCCTAGCTTCTTC	AATCCTAGCTTCTTCATCTCCATAACCGTGATCGATGCGTCTATTTAGTGGAGCCCCAGCCAGGAAGATG	BPID_0211
KCNE5	TCCTGGAGCCGCCGTGTCACTCCCCGAAAG	GTCACTCCCCGAAAGATCTCGACACAAGCTAATCGTGCGTCTATTTAGTGGAGCCTCCTGGAGCCGCCGT	BPID_0212
KCNE5	GGCCGCGAGGTGACCAGCGCCAAGGGCGAC	AGCGCCAAGGGCGACATCTCGACACAAGCTAATCGTGCGTCTATTTAGTGGAGCCGGCCGCGAGGTGACC	BPID_0212
KCNE5	CCCAGATTGCTGGTTCGCGCCCTCCTCATC	CGCGCCCTCCTCATCATCTCGACACAAGCTAATCGTGCGTCTATTTAGTGGAGCCCCCAGATTGCTGGTT	BPID_0212
KCNE5	ACAGCCCTGACAGCACGCTCCAGCCCTCTG	CGCTCCAGCCCTCTGATCTCGACACAAGCTAATCGTGCGTCTATTTAGTGGAGCCACAGCCCTGACAGCA	BPID_0212
KCNE5	GGAGTGCTCAACGGGGAGGGAAATGATCTA	GAGGGAAATGATCTAATCTCGACACAAGCTAATCGTGCGTCTATTTAGTGGAGCCGGAGTGCTCAACGGG	BPID_0212
FOXJ1	GGAGAGTCCCCGCAGACATGGCGGAGAGCT	ACATGGCGGAGAGCTATCTCGCTAACCTCTGAGTATGCGTCTATTTAGTGGAGCCGGAGAGTCCCCGCAG	BPID_0213
FOXJ1	CCTACTCGTATGCCACGCTCATCTGCATGG	CGCTCATCTGCATGGATCTCGCTAACCTCTGAGTATGCGTCTATTTAGTGGAGCCCCTACTCGTATGCCA	BPID_0213
FOXJ1	CACGGCCGCCACATCGACTGCCCTGCCACC	GACTGCCCTGCCACCATCTCGCTAACCTCTGAGTATGCGTCTATTTAGTGGAGCCCACGGCCGCCACATC	BPID_0213
FOXJ1	GGGCCGGGGCAGGCTGTGGATGGGGCGGAG	GTGGATGGGGCGGAGATCTCGCTAACCTCTGAGTATGCGTCTATTTAGTGGAGCCGGGCCGGGGCAGGCT	BPID_0213
FOXJ1	ACCAAGAAGCGGGGTACCCCACGCCCCTGC	ACCCCACGCCCCTGCATCTCGCTAACCTCTGAGTATGCGTCTATTTAGTGGAGCCACCAAGAAGCGGGGT	BPID_0213
TFF3	ATGAAGCGAGTCCTGAGCTGCGTCCCGGAG	AGCTGCGTCCCGGAGCAGGTGCTAAGACTCTGTAATGCGTCTATTTAGTGGAGCCATGAAGCGAGTCCTG	BPID_0214
TFF3	ACAACCGGGGCTGCTGCTTTGACTCCAGGA	GCTTTGACTCCAGGACAGGTGCTAAGACTCTGTAATGCGTCTATTTAGTGGAGCCACAACCGGGGCTGCT	BPID_0214
TFF3	GCCCGGCTGTGATTGCTGCCAGGCACTGTT	CTGCCAGGCACTGTTCAGGTGCTAAGACTCTGTAATGCGTCTATTTAGTGGAGCCGCCCGGCTGTGATTG	BPID_0214
TFF3	CACCCGAGGACAGTTCTTCGTGCCTGAGAC	CTTCGTGCCTGAGACCAGGTGCTAAGACTCTGTAATGCGTCTATTTAGTGGAGCCCACCCGAGGACAGTT	BPID_0214
TFF3	GACTCCCTAAGGAGCTGCAGTGCATGCAAG	TGCAGTGCATGCAAGCAGGTGCTAAGACTCTGTAATGCGTCTATTTAGTGGAGCCGACTCCCTAAGGAGC	BPID_0214
TOP2A	TTGCTCCGCCCAGACACCTACATTGGTTCT	ACCTACATTGGTTCTCGTCAAGTATCTCACACGAGTGCGTCTATTTAGTGGAGCCTTGCTCCGCCCAGAC	BPID_0216
TOP2A	CCACTGAGTGTACGCTTATCCTGACTGAGG	TTATCCTGACTGAGGCGTCAAGTATCTCACACGAGTGCGTCTATTTAGTGGAGCCCCACTGAGTGTACGC	BPID_0216
TOP2A	CAATGCTCAGCTCTTTGGCTCGATTGTTAT	TGGCTCGATTGTTATCGTCAAGTATCTCACACGAGTGCGTCTATTTAGTGGAGCCCAATGCTCAGCTCTT	BPID_0216
TOP2A	CCGCGTGGTCAAAGAGTCATTCCACGAATA	GTCATTCCACGAATACGTCAAGTATCTCACACGAGTGCGTCTATTTAGTGGAGCCCCGCGTGGTCAAAGA	BPID_0216
TOP2A	CGGGCAAAATCTGTACGGGCAAAGAAACCT	CGGGCAAAGAAACCTCGTCAAGTATCTCACACGAGTGCGTCTATTTAGTGGAGCCCGGGCAAAATCTGTA	BPID_0216
KCTD8	CGAGAAAGTGCAGCTCTCTCGGGTCACTGG	CTCTCGGGTCACTGGGACTTATACGTCATGCGACCTGCGTCTATTTAGTGGAGCCCGAGAAAGTGCAGCT	BPID_0217
KCTD8	GCCAGCATGTTCTCGCCCTCTAGTCCCCGT	CCCTCTAGTCCCCGTGACTTATACGTCATGCGACCTGCGTCTATTTAGTGGAGCCGCCAGCATGTTCTCG	BPID_0217
KCTD8	GGCCGAGTATTTCCAGCTCACCGACTTGGT	GCTCACCGACTTGGTGACTTATACGTCATGCGACCTGCGTCTATTTAGTGGAGCCGGCCGAGTATTTCCA	BPID_0217
KCTD8	ATCATGGTGTGCGGGCGCATCGCGCTGGCC	CGCATCGCGCTGGCCGACTTATACGTCATGCGACCTGCGTCTATTTAGTGGAGCCATCATGGTGTGCGGG	BPID_0217
KCTD8	CAGAGGCAAGCACTCCCCAGGACAACCCAT	CCCAGGACAACCCATGACTTATACGTCATGCGACCTGCGTCTATTTAGTGGAGCCCAGAGGCAAGCACTC	BPID_0217
CRABP1	CACCATGCCCAACTTCGCCGGCACCTGGAA	CGCCGGCACCTGGAAGCGTTTAATGTGAGCTACGATGCGTCTATTTAGTGGAGCCCACCATGCCCAACTT	BPID_0218
CRABP1	CCAAGCCGCACGTGGAGATCCGCCAGGACG	AGATCCGCCAGGACGGCGTTTAATGTGAGCTACGATGCGTCTATTTAGTGGAGCCCCAAGCCGCACGTGG	BPID_0218
CRABP1	GGCCCCAAAACCTACTGGACCCGTGAGCTG	TGGACCCGTGAGCTGGCGTTTAATGTGAGCTACGATGCGTCTATTTAGTGGAGCCGGCCCCAAAACCTAC	BPID_0218
CRABP1	GGCTTGCTCCTACTTTCAGGAAGGGATGCA	TCAGGAAGGGATGCAGCGTTTAATGTGAGCTACGATGCGTCTATTTAGTGGAGCCGGCTTGCTCCTACTT	BPID_0218
CRABP1	GTAGTGTCCCCCACCCCCACCCCCCAGGCC	CCCACCCCCCAGGCCGCGTTTAATGTGAGCTACGATGCGTCTATTTAGTGGAGCCGTAGTGTCCCCCACC	BPID_0218
RGS16	TGGCAAGTTCGAGTGGGGCAGTAAACACAG	GGGCAGTAAACACAGGTGTTTATACGTTGAGCACGTGCGTCTATTTAGTGGAGCCTGGCAAGTTCGAGTG	BPID_0219
RGS16	CCTGAAGTCGCCTGCTTACCGGGACCTGGC	TTACCGGGACCTGGCGTGTTTATACGTTGAGCACGTGCGTCTATTTAGTGGAGCCCCTGAAGTCGCCTGC	BPID_0219
RGS16	CTCTCGTTCTCACCGGAGAAGGAAGTGTTC	GAGAAGGAAGTGTTCGTGTTTATACGTTGAGCACGTGCGTCTATTTAGTGGAGCCCTCTCGTTCTCACCG	BPID_0219
RGS16	GCCTCGGGGAGTGGCTTTTCCAGCTCTCAT	TTTTCCAGCTCTCATGTGTTTATACGTTGAGCACGTGCGTCTATTTAGTGGAGCCGCCTCGGGGAGTGGC	BPID_0219
RGS16	CGAAGGGCAGGACTGGGGATAATCAGAACC	GGGATAATCAGAACCGTGTTTATACGTTGAGCACGTGCGTCTATTTAGTGGAGCCCGAAGGGCAGGACTG	BPID_0219
ROBO3	CCAGCGAGCTGCTCTTGGGCTTCAACTCCT	TGGGCTTCAACTCCTGTGTTTGACTAGCGTCTACCTGCGTCTATTTAGTGGAGCCCCAGCGAGCTGCTCT	BPID_0220
ROBO3	GGTGAAGGGGGATCCCCCACCTCGTCTACG	CCCACCTCGTCTACGGTGTTTGACTAGCGTCTACCTGCGTCTATTTAGTGGAGCCGGTGAAGGGGGATCC	BPID_0220
ROBO3	TGAGGGAGGAAGCTGGACAATGTTGGACCT	GACAATGTTGGACCTGTGTTTGACTAGCGTCTACCTGCGTCTATTTAGTGGAGCCTGAGGGAGGAAGCTG	BPID_0220
ROBO3	ACCTTCCATGGGGGCTTCCCCCAACATCCC	TTCCCCCAACATCCCGTGTTTGACTAGCGTCTACCTGCGTCTATTTAGTGGAGCCACCTTCCATGGGGGC	BPID_0220
ROBO3	CCGAGAGGAACCAAGATGACCCTTGTTGGG	ATGACCCTTGTTGGGGTGTTTGACTAGCGTCTACCTGCGTCTATTTAGTGGAGCCCCGAGAGGAACCAAG	BPID_0220
NPY	CGACAGCATAGTACTTGCCGCCCAGCCACG	TGCCGCCCAGCCACGGTTAATTCATCTAGCGCGACTGCGTCTATTTAGTGGAGCCCGACAGCATAGTACT	BPID_0221
NPY	CTAGGTAACAAGCGACTGGGGCTGTCCGGA	CTGGGGCTGTCCGGAGTTAATTCATCTAGCGCGACTGCGTCTATTTAGTGGAGCCCTAGGTAACAAGCGA	BPID_0221
NPY	GGAGGACATGGCCAGATACTACTCGGCGCT	ATACTACTCGGCGCTGTTAATTCATCTAGCGCGACTGCGTCTATTTAGTGGAGCCGGAGGACATGGCCAG	BPID_0221
NPY	GATGGGAAATGAGACTTGCTCTCTGGCCTT	TTGCTCTCTGGCCTTGTTAATTCATCTAGCGCGACTGCGTCTATTTAGTGGAGCCGATGGGAAATGAGAC	BPID_0221
NPY	CACCCATCCTACCAATGCATGCAGCCACTG	TGCATGCAGCCACTGGTTAATTCATCTAGCGCGACTGCGTCTATTTAGTGGAGCCCACCCATCCTACCAA	BPID_0221
CACNA2D3	TCGATGGCCTCCAACTGGTAAAGAAGCTGG	TGGTAAAGAAGCTGGTCTGTTCAGTATCCAGTCACTGCGTCTATTTAGTGGAGCCTCGATGGCCTCCAAC	BPID_0222
CACNA2D3	GGCCAGATCGAAAGGTTCGCATCTTCACAT	TTCGCATCTTCACATTCTGTTCAGTATCCAGTCACTGCGTCTATTTAGTGGAGCCGGCCAGATCGAAAGG	BPID_0222
CACNA2D3	CCGATGTGTCCTTGGCAGATGAATGGTCCT	CAGATGAATGGTCCTTCTGTTCAGTATCCAGTCACTGCGTCTATTTAGTGGAGCCCCGATGTGTCCTTGG	BPID_0222
CACNA2D3	TGGCAGCTGTAGGCATTCAGATGAAACTTG	TTCAGATGAAACTTGTCTGTTCAGTATCCAGTCACTGCGTCTATTTAGTGGAGCCTGGCAGCTGTAGGCA	BPID_0222
CACNA2D3	CGCCCAGAATCTTGTCATGGCTTCCATCCT	CATGGCTTCCATCCTTCTGTTCAGTATCCAGTCACTGCGTCTATTTAGTGGAGCCCGCCCAGAATCTTGT	BPID_0222
NEFL	CTGAGCAAAGTGGAAAGGACGACCGCCGCA	AGGACGACCGCCGCAAATACACTAAAGCTCGGTCCTGCGTCTATTTAGTGGAGCCCTGAGCAAAGTGGAA	BPID_0225
NEFL	CCCGGGTGCACATCTCCAGCGTGCGCAGCG	CCAGCGTGCGCAGCGAATACACTAAAGCTCGGTCCTGCGTCTATTTAGTGGAGCCCCCGGGTGCACATCT	BPID_0225
NEFL	GCGCAACCTGCAGGCGCGCTATGAAGAGGA	GCGCTATGAAGAGGAAATACACTAAAGCTCGGTCCTGCGTCTATTTAGTGGAGCCGCGCAACCTGCAGGC	BPID_0225
NEFL	AAATCGAAGCATGCCGGGGCATGAATGAAG	GGGGCATGAATGAAGAATACACTAAAGCTCGGTCCTGCGTCTATTTAGTGGAGCCAAATCGAAGCATGCC	BPID_0225
NEFL	CCACGCTTATGAGTTCAGGATCTACGGCAA	CAGGATCTACGGCAAAATACACTAAAGCTCGGTCCTGCGTCTATTTAGTGGAGCCCCACGCTTATGAGTT	BPID_0225
DCC	AAAAAGGCTTCGAAGGCAGCAGAGGCGCAG	GCAGCAGAGGCGCAGACGTGAACAATTCCACACTGTGCGTCTATTTAGTGGAGCCAAAAAGGCTTCGAAG	BPID_0226
DCC	CGAGCATTGAATACAACACAGCCTGGGTCC	ACACAGCCTGGGTCCACGTGAACAATTCCACACTGTGCGTCTATTTAGTGGAGCCCGAGCATTGAATACA	BPID_0226
DCC	GCCAACGCTAGAAAGTGCCCAGTACCCAGG	TGCCCAGTACCCAGGACGTGAACAATTCCACACTGTGCGTCTATTTAGTGGAGCCGCCAACGCTAGAAAG	BPID_0226
DCC	GTGTTGGCAAGCATTGGCCACCAGACCCTT	GGCCACCAGACCCTTACGTGAACAATTCCACACTGTGCGTCTATTTAGTGGAGCCGTGTTGGCAAGCATT	BPID_0226
DCC	GGGATCTAGATACGGCTGTTAAAGCTGCAG	CTGTTAAAGCTGCAGACGTGAACAATTCCACACTGTGCGTCTATTTAGTGGAGCCGGGATCTAGATACGG	BPID_0226
ISL1	TCAGCATTGGCAACCCCAGGGGCCAATATT	CCAGGGGCCAATATTACGTGCCTAAAGTGTACTACTGCGTCTATTTAGTGGAGCCTCAGCATTGGCAACC	BPID_0227
ISL1	ATGCGGCATGTTTGAAATGTGCGGAGTGTA	AATGTGCGGAGTGTAACGTGCCTAAAGTGTACTACTGCGTCTATTTAGTGGAGCCATGCGGCATGTTTGA	BPID_0227
ISL1	AGTCTAGGCGCTGGCGACCCGCTCAGTCCC	GACCCGCTCAGTCCCACGTGCCTAAAGTGTACTACTGCGTCTATTTAGTGGAGCCAGTCTAGGCGCTGGC	BPID_0227
ISL1	GTTACCAGCCACCTTGGAAAGTACTGAGCG	GGAAAGTACTGAGCGACGTGCCTAAAGTGTACTACTGCGTCTATTTAGTGGAGCCGTTACCAGCCACCTT	BPID_0227
ISL1	CGCAGGAAGAGAGACTGGCCTCCTTGGCTG	TGGCCTCCTTGGCTGACGTGCCTAAAGTGTACTACTGCGTCTATTTAGTGGAGCCCGCAGGAAGAGAGAC	BPID_0227
EGFR	GGGCCGACAGCTATGAGATGGAGGAAGACG	AGATGGAGGAAGACGAGGTCTTGACAATAAGGACGTGCGTCTATTTAGTGGAGCCGGGCCGACAGCTATG	BPID_0229
EGFR	CCTTGCCGCAAAGTGTGTAACGGAATAGGT	TGTAACGGAATAGGTAGGTCTTGACAATAAGGACGTGCGTCTATTTAGTGGAGCCCCTTGCCGCAAAGTG	BPID_0229
EGFR	TCAGTGGCGATCTCCACATCCTGCCGGTGG	ACATCCTGCCGGTGGAGGTCTTGACAATAAGGACGTGCGTCTATTTAGTGGAGCCTCAGTGGCGATCTCC	BPID_0229
EGFR	GTCCAGTATTGATCGGGAGAGCCGGAGCGA	GGAGAGCCGGAGCGAAGGTCTTGACAATAAGGACGTGCGTCTATTTAGTGGAGCCGTCCAGTATTGATCG	BPID_0229
EGFR	CATGGCCCCAGTCCATGCTTCTAGCCTTGG	TGCTTCTAGCCTTGGAGGTCTTGACAATAAGGACGTGCGTCTATTTAGTGGAGCCCATGGCCCCAGTCCA	BPID_0229
UBE2C	AAACCTACTCAAAGCAGGTCACCAGCCAGG	AGGTCACCAGCCAGGCGAGATGTACGCACAAGATCTGCGTCTATTTAGTGGAGCCAAACCTACTCAAAGC	BPID_0233
UBE2C	AAATGGGTAGGGACCATCCATGGAGCAGCT	ATCCATGGAGCAGCTCGAGATGTACGCACAAGATCTGCGTCTATTTAGTGGAGCCAAATGGGTAGGGACC	BPID_0233
UBE2C	AGTGAAGTTCCTCACGCCCTGCTATCACCC	GCCCTGCTATCACCCCGAGATGTACGCACAAGATCTGCGTCTATTTAGTGGAGCCAGTGAAGTTCCTCAC	BPID_0233
UBE2C	AAACCTACTCAAAGCAGGTCACCAGCCAGG	AGGTCACCAGCCAGGCGAGATGTACGCACAAGATCTGCGTCTATTTAGTGGAGCCAAACCTACTCAAAGC	BPID_0233
RSPH1	AGGCACCTATTTATACGCGGAGACGGGCAG	CGCGGAGACGGGCAGCGAGCAATACATACATCTGCTGCGTCTATTTAGTGGAGCCAGGCACCTATTTATA	BPID_0235
RSPH1	TGAACGGACAGCAGGAGGGCACGGCCGAGC	AGGGCACGGCCGAGCCGAGCAATACATACATCTGCTGCGTCTATTTAGTGGAGCCTGAACGGACAGCAGG	BPID_0235
RSPH1	CCGACCTCTACGGATGGACCTGGCCAAGAC	GGACCTGGCCAAGACCGAGCAATACATACATCTGCTGCGTCTATTTAGTGGAGCCCCGACCTCTACGGAT	BPID_0235
RSPH1	TGGAGGGCTTCGAGGGTGAGATGGACATGA	GTGAGATGGACATGACGAGCAATACATACATCTGCTGCGTCTATTTAGTGGAGCCTGGAGGGCTTCGAGG	BPID_0235
RSPH1	GAGGAGTTCCGCTATGACATGGATGAGGGA	GACATGGATGAGGGACGAGCAATACATACATCTGCTGCGTCTATTTAGTGGAGCCGAGGAGTTCCGCTAT	BPID_0235
ERBB4	GCAGGAACGGAGAATAAACTGAGCTCTCTC	AAACTGAGCTCTCTCGAGACAGGAGTGACTACATTTGCGTCTATTTAGTGGAGCCGCAGGAACGGAGAAT	BPID_0236
ERBB4	CGCTTCAGTAGAGGAAGGATCTGCATAGAG	AGGATCTGCATAGAGGAGACAGGAGTGACTACATTTGCGTCTATTTAGTGGAGCCCGCTTCAGTAGAGGA	BPID_0236
ERBB4	AGGCCAAGAAAGCGTTTGACAACCCTGACT	TTGACAACCCTGACTGAGACAGGAGTGACTACATTTGCGTCTATTTAGTGGAGCCAGGCCAAGAAAGCGT	BPID_0236
ERBB4	CAGATTGGTATCGCCTGGTTGCTATTTGCT	TGGTTGCTATTTGCTGAGACAGGAGTGACTACATTTGCGTCTATTTAGTGGAGCCCAGATTGGTATCGCC	BPID_0236
ERBB4	GCATGCTGAAACCGCATTTTCCCATGGTGT	ATTTTCCCATGGTGTGAGACAGGAGTGACTACATTTGCGTCTATTTAGTGGAGCCGCATGCTGAAACCGC	BPID_0236
CFAP299	CCGAGGATACCGCAATGGATCAGGAAGAGG	TGGATCAGGAAGAGGGCGTTTCTAATGTCCACTACTGCGTCTATTTAGTGGAGCCCCGAGGATACCGCAA	BPID_0237
CFAP299	TGGACTCGCAGATCACTACTGTGGACTTGT	CTACTGTGGACTTGTGCGTTTCTAATGTCCACTACTGCGTCTATTTAGTGGAGCCTGGACTCGCAGATCA	BPID_0237
CFAP299	CTCAGCAAAAGACGCTAACAAGTGCTGGTA	TAACAAGTGCTGGTAGCGTTTCTAATGTCCACTACTGCGTCTATTTAGTGGAGCCCTCAGCAAAAGACGC	BPID_0237
CFAP299	CGACTATGCCCACAGGCTAAAGACGGAAGA	GCTAAAGACGGAAGAGCGTTTCTAATGTCCACTACTGCGTCTATTTAGTGGAGCCCGACTATGCCCACAG	BPID_0237
CFAP299	AAAGGCGCAGCCAGGTGACAACTCTACTAG	TGACAACTCTACTAGGCGTTTCTAATGTCCACTACTGCGTCTATTTAGTGGAGCCAAAGGCGCAGCCAGG	BPID_0237
OPCML	TGTCGCTGCGCCCGATGTGCGGAAAGTAAA	TGTGCGGAAAGTAAAGCTACCACCTACGTGTATATTGCGTCTATTTAGTGGAGCCTGTCGCTGCGCCCGA	BPID_0238
OPCML	GGGTCTGCTCCTGCTACCTTGACCCTTCCC	ACCTTGACCCTTCCCGCTACCACCTACGTGTATATTGCGTCTATTTAGTGGAGCCGGGTCTGCTCCTGCT	BPID_0238
OPCML	CGGGAACCGTAACTGATGTGCCAGGAATGG	ATGTGCCAGGAATGGGCTACCACCTACGTGTATATTGCGTCTATTTAGTGGAGCCCGGGAACCGTAACTG	BPID_0238
OPCML	GCCCTCTTTAAGGCACAGAGTTGCTCCACA	CAGAGTTGCTCCACAGCTACCACCTACGTGTATATTGCGTCTATTTAGTGGAGCCGCCCTCTTTAAGGCA	BPID_0238
OPCML	CCTGGAGAGTAGATGCACTCAGAAAGCCTG	CACTCAGAAAGCCTGGCTACCACCTACGTGTATATTGCGTCTATTTAGTGGAGCCCCTGGAGAGTAGATG	BPID_0238
PBK	CTGGGGGCCGCTCGGGACCAATTTTGAAGA	GACCAATTTTGAAGAGTTACGCGAGAGGTCATTACTGCGTCTATTTAGTGGAGCCCTGGGGGCCGCTCGG	BPID_0239
PBK	TCTCCGTTTATGCAGAAGCTTGGCTTTGGT	AAGCTTGGCTTTGGTGTTACGCGAGAGGTCATTACTGCGTCTATTTAGTGGAGCCTCTCCGTTTATGCAG	BPID_0239
PBK	ACCCTGAGGCTTGTTACATTGGCACAGAGC	ACATTGGCACAGAGCGTTACGCGAGAGGTCATTACTGCGTCTATTTAGTGGAGCCACCCTGAGGCTTGTT	BPID_0239
PBK	TGCAGCGTTGGGAACTAGGCCACCTATTAA	TAGGCCACCTATTAAGTTACGCGAGAGGTCATTACTGCGTCTATTTAGTGGAGCCTGCAGCGTTGGGAAC	BPID_0239
PBK	GATCATCTCAGCTGAAGTGTGGCTTGCGTA	AGTGTGGCTTGCGTAGTTACGCGAGAGGTCATTACTGCGTCTATTTAGTGGAGCCGATCATCTCAGCTGA	BPID_0239
MBP	ATGTGATGGCGTCACAGAAGAGACCCTCCC	AGAAGAGACCCTCCCTAGTGCAGATGACGTTAGTCTGCGTCTATTTAGTGGAGCCATGTGATGGCGTCAC	BPID_0240
MBP	ACAGCAAGTACCATGGACCATGCCAGGCAT	GACCATGCCAGGCATTAGTGCAGATGACGTTAGTCTGCGTCTATTTAGTGGAGCCACAGCAAGTACCATG	BPID_0240
MBP	ACAGGGGTGCGCCCAAGCGGGGCTCTGGCA	AGCGGGGCTCTGGCATAGTGCAGATGACGTTAGTCTGCGTCTATTTAGTGGAGCCACAGGGGTGCGCCCA	BPID_0240
MBP	TTCTTAACACCCGCTGGCATCTCCTTTCGC	GGCATCTCCTTTCGCTAGTGCAGATGACGTTAGTCTGCGTCTATTTAGTGGAGCCTTCTTAACACCCGCT	BPID_0240
MBP	CGTGATGCCAAAACGCGTCTTCTTAATCCA	CGTCTTCTTAATCCATAGTGCAGATGACGTTAGTCTGCGTCTATTTAGTGGAGCCCGTGATGCCAAAACG	BPID_0240
HMGCS1	TCCTATGATTGCATTGGGCGGCTGGAAGTT	GGGCGGCTGGAAGTTTCTTAGGTACTTGCAGTGACTGCGTCTATTTAGTGGAGCCTCCTATGATTGCATT	BPID_0242
HMGCS1	GTCACACAAGATGCTACACCGGGGTCTGCT	ACACCGGGGTCTGCTTCTTAGGTACTTGCAGTGACTGCGTCTATTTAGTGGAGCCGTCACACAAGATGCT	BPID_0242
HMGCS1	TACTCTGTGAGGTGCAAGACTTCAGGGTGG	AAGACTTCAGGGTGGTCTTAGGTACTTGCAGTGACTGCGTCTATTTAGTGGAGCCTACTCTGTGAGGTGC	BPID_0242
HMGCS1	AGTCCCATGTTGCTAGTGATCCCCAGGGGT	GTGATCCCCAGGGGTTCTTAGGTACTTGCAGTGACTGCGTCTATTTAGTGGAGCCAGTCCCATGTTGCTA	BPID_0242
HMGCS1	TCTGTGGCGGGTTTGGCAATAACCATCCTT	GCAATAACCATCCTTTCTTAGGTACTTGCAGTGACTGCGTCTATTTAGTGGAGCCTCTGTGGCGGGTTTG	BPID_0242
NRXN3	CACGCGGTCTGACCGCCTTGCCGTGGGCTT	CCTTGCCGTGGGCTTAATAGACTAAAGCGTGTGCCTGCGTCTATTTAGTGGAGCCCACGCGGTCTGACCG	BPID_0244
NRXN3	GTAAGAATCGCTCTACAGCCAGCATTCAGC	CAGCCAGCATTCAGCAATAGACTAAAGCGTGTGCCTGCGTCTATTTAGTGGAGCCGTAAGAATCGCTCTA	BPID_0244
NRXN3	GCTGCGGCAAGGTCCCAGCGGTCGCTGGGA	CAGCGGTCGCTGGGAAATAGACTAAAGCGTGTGCCTGCGTCTATTTAGTGGAGCCGCTGCGGCAAGGTCC	BPID_0244
NRXN3	CGTTCTCTCAGCACACACTTACTTGGCCAA	CACTTACTTGGCCAAAATAGACTAAAGCGTGTGCCTGCGTCTATTTAGTGGAGCCCGTTCTCTCAGCACA	BPID_0244
NRXN3	GCCCAGGATAGAAGAGCAGTGTTAGGGTTG	GCAGTGTTAGGGTTGAATAGACTAAAGCGTGTGCCTGCGTCTATTTAGTGGAGCCGCCCAGGATAGAAGA	BPID_0244
SGCZ	AGCAGCTTTTTTTCTCGGGATGCAGCAATT	CGGGATGCAGCAATTACGTGTAAAGTCGTCACAACTGCGTCTATTTAGTGGAGCCAGCAGCTTTTTTTCT	BPID_0245
SGCZ	GCTCCATGGACAGATCAACGAACCTGGACA	CAACGAACCTGGACAACGTGTAAAGTCGTCACAACTGCGTCTATTTAGTGGAGCCGCTCCATGGACAGAT	BPID_0245
SGCZ	GTCAGTCCAGTAGCAACATCTGCCTGTGGA	ACATCTGCCTGTGGAACGTGTAAAGTCGTCACAACTGCGTCTATTTAGTGGAGCCGTCAGTCCAGTAGCA	BPID_0245
SGCZ	GCAGTTCGAGAATCTCTCCAGGCTTCAGTT	CTCCAGGCTTCAGTTACGTGTAAAGTCGTCACAACTGCGTCTATTTAGTGGAGCCGCAGTTCGAGAATCT	BPID_0245
SGCZ	AGCTGAGTTTCAACTTTCACTGCTTGCTGA	TTCACTGCTTGCTGAACGTGTAAAGTCGTCACAACTGCGTCTATTTAGTGGAGCCAGCTGAGTTTCAACT	BPID_0245
CNTN5	GTCGTTCTGATGTGCTCTCCTCCGCCACAT	TCTCCTCCGCCACATAGGTTCATACAACGTCAGACTGCGTCTATTTAGTGGAGCCGTCGTTCTGATGTGC	BPID_0246
CNTN5	CGGTGCTGGAAATACCGAATGTACAGCTGG	CGAATGTACAGCTGGAGGTTCATACAACGTCAGACTGCGTCTATTTAGTGGAGCCCGGTGCTGGAAATAC	BPID_0246
CNTN5	CGAGGGGAAAACGTCTTTGGTTCTGCTGAA	TTTGGTTCTGCTGAAAGGTTCATACAACGTCAGACTGCGTCTATTTAGTGGAGCCCGAGGGGAAAACGTC	BPID_0246
CNTN5	GCCATGGCTGTGGACCTAAATCCCTGGGTG	CTAAATCCCTGGGTGAGGTTCATACAACGTCAGACTGCGTCTATTTAGTGGAGCCGCCATGGCTGTGGAC	BPID_0246
CNTN5	TCAGACCCAATGGAACACGTGGCTGGAAGG	CACGTGGCTGGAAGGAGGTTCATACAACGTCAGACTGCGTCTATTTAGTGGAGCCTCAGACCCAATGGAA	BPID_0246
SPOCK3	TACTGTGTGTGTGTGCAGCCGCTTGGTGCA	CAGCCGCTTGGTGCAATCTGCTGACACACACTAAGTGCGTCTATTTAGTGGAGCCTACTGTGTGTGTGTG	BPID_0247
SPOCK3	CGGTCGGACGGCGGTAATTTTCTGGATGAT	AATTTTCTGGATGATATCTGCTGACACACACTAAGTGCGTCTATTTAGTGGAGCCCGGTCGGACGGCGGT	BPID_0247
SPOCK3	CGATACCAGCATCTTGCCAATTTGCAAGGA	GCCAATTTGCAAGGAATCTGCTGACACACACTAAGTGCGTCTATTTAGTGGAGCCCGATACCAGCATCTT	BPID_0247
NFIA	GACTGCCTCCGCCAGGCAGATAAAGTCTGG	GCAGATAAAGTCTGGATCTGGGTAAATAGGTACGCTGCGTCTATTTAGTGGAGCCGACTGCCTCCGCCAG	BPID_0248
NFIA	ATCCGCTATCACCCTCAGGAGACGCTGAAA	CAGGAGACGCTGAAAATCTGGGTAAATAGGTACGCTGCGTCTATTTAGTGGAGCCATCCGCTATCACCCT	BPID_0248
NFIA	TTCTGGTTGGCAAGCCCTGCTGATCAGAGA	CCTGCTGATCAGAGAATCTGGGTAAATAGGTACGCTGCGTCTATTTAGTGGAGCCTTCTGGTTGGCAAGC	BPID_0248
NFIA	GGTGGTGGAGTCTCTCTCTCTCTCTCTCTT	CTCTCTCTCTCTCTTATCTGGGTAAATAGGTACGCTGCGTCTATTTAGTGGAGCCGGTGGTGGAGTCTCT	BPID_0248
NFIA	CTGCCCTCTCACCAGAGCAAAATTCACTGG	AGCAAAATTCACTGGATCTGGGTAAATAGGTACGCTGCGTCTATTTAGTGGAGCCCTGCCCTCTCACCAG	BPID_0248
GATA3	TCTTCGCTACCCAGGTGACCCGAGGAGGGA	TGACCCGAGGAGGGACAGTCAACGTAGTCTAACGCTGCGTCTATTTAGTGGAGCCTCTTCGCTACCCAGG	BPID_0249
GATA3	CTCCTACATGGACGCGGCGCAGTACCCGCT	GGCGCAGTACCCGCTCAGTCAACGTAGTCTAACGCTGCGTCTATTTAGTGGAGCCCTCCTACATGGACGC	BPID_0249
GATA3	TGCCCCTGCCCGACAGCATGAAGCTGGAGT	GCATGAAGCTGGAGTCAGTCAACGTAGTCTAACGCTGCGTCTATTTAGTGGAGCCTGCCCCTGCCCGACA	BPID_0249
GATA3	CCCTGCTCGATGCTCACAGGGCCCCCAGCG	ACAGGGCCCCCAGCGCAGTCAACGTAGTCTAACGCTGCGTCTATTTAGTGGAGCCCCCTGCTCGATGCTC	BPID_0249
GATA3	GCTTCTAAGAGTCCGGCGGCATCTGTCTTG	GCGGCATCTGTCTTGCAGTCAACGTAGTCTAACGCTGCGTCTATTTAGTGGAGCCGCTTCTAAGAGTCCG	BPID_0249
SLC5A7	CTGCGCGCTCCCAGGTTCTTGGAGACGCCG	TTCTTGGAGACGCCGCGAGCGATAATCAAGTCGAGTGCGTCTATTTAGTGGAGCCCTGCGCGCTCCCAGG	BPID_0250
SLC5A7	GTACCAGGTTATGGCCTAGCTTGGGCTCAG	CTAGCTTGGGCTCAGCGAGCGATAATCAAGTCGAGTGCGTCTATTTAGTGGAGCCGTACCAGGTTATGGC	BPID_0250
SLC5A7	CAGCGTGATCATCGATGTGGATATGCACAT	TGTGGATATGCACATCGAGCGATAATCAAGTCGAGTGCGTCTATTTAGTGGAGCCCAGCGTGATCATCGA	BPID_0250
SLC5A7	ACTGCATATGGGCTTCCAGATCCCAAGACT	CCAGATCCCAAGACTCGAGCGATAATCAAGTCGAGTGCGTCTATTTAGTGGAGCCACTGCATATGGGCTT	BPID_0250
SLC5A7	CCCAGCATGCTACCTGAATGGCGGTTTTTA	GAATGGCGGTTTTTACGAGCGATAATCAAGTCGAGTGCGTCTATTTAGTGGAGCCCCCAGCATGCTACCT	BPID_0250
MKI67	GCTTGGTTATAAGCCCTCCAGCTCCTAGTC	CTCCAGCTCCTAGTCCGTCACGTACATCACTATGATGCGTCTATTTAGTGGAGCCGCTTGGTTATAAGCC	BPID_0251
MKI67	CTCCTCCAAACCCAAGATCATGCCAAGGCA	GATCATGCCAAGGCACGTCACGTACATCACTATGATGCGTCTATTTAGTGGAGCCCTCCTCCAAACCCAA	BPID_0251
MKI67	CACTAGAAGTGGTAGACACCACAGCAAGCA	ACACCACAGCAAGCACGTCACGTACATCACTATGATGCGTCTATTTAGTGGAGCCCACTAGAAGTGGTAG	BPID_0251
MKI67	TGGCAGGAACAACTATCCTCGTCTGTCCCA	TCCTCGTCTGTCCCACGTCACGTACATCACTATGATGCGTCTATTTAGTGGAGCCTGGCAGGAACAACTA	BPID_0251
MKI67	TTTTTACTTTTTCGCCTCCCAGGGCCTGTG	CTCCCAGGGCCTGTGCGTCACGTACATCACTATGATGCGTCTATTTAGTGGAGCCTTTTTACTTTTTCGC	BPID_0251
SOX2	TTCGCCTGATTTTCCTCGCGGAGCCCTGCG	TCGCGGAGCCCTGCGGACTGTAGAGAGACGATCCATGCGTCTATTTAGTGGAGCCTTCGCCTGATTTTCC	BPID_0202
SOX2	GCCGGGCCCGCAGCAAACTTCGGGGGGCGG	AACTTCGGGGGGCGGGACTGTAGAGAGACGATCCATGCGTCTATTTAGTGGAGCCGCCGGGCCCGCAGCA	BPID_0202
SOX2	CAGGGCACCCCTGGCATGGCTCTTGGCTCC	ATGGCTCTTGGCTCCGACTGTAGAGAGACGATCCATGCGTCTATTTAGTGGAGCCCAGGGCACCCCTGGC	BPID_0202
SOX2	TGTGAGGGCCGGACAGCGAACTGGAGGGGG	GCGAACTGGAGGGGGGACTGTAGAGAGACGATCCATGCGTCTATTTAGTGGAGCCTGTGAGGGCCGGACA	BPID_0202
SOX2	GGGGAGGGCGGGGGAATGGACCTTGTATAG	ATGGACCTTGTATAGGACTGTAGAGAGACGATCCATGCGTCTATTTAGTGGAGCCGGGGAGGGCGGGGGA	BPID_0202
FABP7	CGCTCCTGTCTCTAAAGAGGGGAAAGGGCA	AGAGGGGAAAGGGCACGTCATTACCACGACTGATATGCGTCTATTTAGTGGAGCCCGCTCCTGTCTCTAA	BPID_0298
FABP7	GGCTTTGCCACTAGGCAGGTGGGAAATGTG	CAGGTGGGAAATGTGCGTCATTACCACGACTGATATGCGTCTATTTAGTGGAGCCGGCTTTGCCACTAGG	BPID_0298
FABP7	GGTTGCTGTTCGCCACTATGAGAAGGCATA	CTATGAGAAGGCATACGTCATTACCACGACTGATATGCGTCTATTTAGTGGAGCCGGTTGCTGTTCGCCA	BPID_0298
FABP7	TAGTGTTGCCATCCTTCTGCGGGCCCCCTC	TCTGCGGGCCCCCTCCGTCATTACCACGACTGATATGCGTCTATTTAGTGGAGCCTAGTGTTGCCATCCT	BPID_0298
FABP7	TAGAGGGACGACTAGCTGCAAAGCACTGGT	CTGCAAAGCACTGGTCGTCATTACCACGACTGATATGCGTCTATTTAGTGGAGCCTAGAGGGACGACTAG	BPID_0298
COL1A1	CCTCCTGACGCACGGCCAAGAGGAAGGCCA	CCAAGAGGAAGGCCATAGTCGTGAGATAGCGATTCAGTAGCCGTGACTATCGACTCCTCCTGACGCACGG	BPID_0205
COL1A1	GGTCCTGATGGCAAAACTGGCCCCCCTGGT	ACTGGCCCCCCTGGTTAGTCGTGAGATAGCGATTCAGTAGCCGTGACTATCGACTGGTCCTGATGGCAAA	BPID_0205
COL1A1	GGTGCCGAAGGTTCCCCTGGACGAGACGGT	CCTGGACGAGACGGTTAGTCGTGAGATAGCGATTCAGTAGCCGTGACTATCGACTGGTGCCGAAGGTTCC	BPID_0205
COL1A1	ATTCGGCTTCGACGTTGGCCCTGTCTGCTT	TGGCCCTGTCTGCTTTAGTCGTGAGATAGCGATTCAGTAGCCGTGACTATCGACTATTCGGCTTCGACGT	BPID_0205
COL1A1	GCCCCCCCAGGCCAGCAAATGTTCCTTTTT	CAAATGTTCCTTTTTTAGTCGTGAGATAGCGATTCAGTAGCCGTGACTATCGACTGCCCCCCCAGGCCAG	BPID_0205
ASCL1	CGCAAGAGAGCGCAGCCTTAGTAGGAGAGG	CCTTAGTAGGAGAGGAGGTCATAACAGTTGAGACGTCTACGATTTTACCAGTGGCCGCAAGAGAGCGCAG	BPID_0209
ASCL1	GCTCCCACTCTAAGAAGTCTCCCGGGGATT	AGTCTCCCGGGGATTAGGTCATAACAGTTGAGACGTCTACGATTTTACCAGTGGCGCTCCCACTCTAAGA	BPID_0209
ASCL1	ACACTGCGCTCGGCGGTCGAGTACATCCGC	GTCGAGTACATCCGCAGGTCATAACAGTTGAGACGTCTACGATTTTACCAGTGGCACACTGCGCTCGGCG	BPID_0209
ASCL1	ACGGGAAGCGCTCAGAACAGTATCTTTGCA	AACAGTATCTTTGCAAGGTCATAACAGTTGAGACGTCTACGATTTTACCAGTGGCACGGGAAGCGCTCAG	BPID_0209
ASCL1	TCCCATCACCTCTAACACGCACAGCTGAAA	CACGCACAGCTGAAAAGGTCATAACAGTTGAGACGTCTACGATTTTACCAGTGGCTCCCATCACCTCTAA	BPID_0209
AQP4	CTTTGGCCATATCAGCGGTGGCCACATCAA	CGGTGGCCACATCAAGCTACTTACGACTCCGAGATTCTACGATTTTACCAGTGGCCTTTGGCCATATCAG	BPID_0254
AQP4	TGCATGTGATTGACGTTGACCGGGGAGAGG	TTGACCGGGGAGAGGGCTACTTACGACTCCGAGATTCTACGATTTTACCAGTGGCTGCATGTGATTGACG	BPID_0254
AQP4	CCTGGGAGTGCCACTGGCATACCGCAGGTG	GGCATACCGCAGGTGGCTACTTACGACTCCGAGATTCTACGATTTTACCAGTGGCCCTGGGAGTGCCACT	BPID_0254
AQP4	AGGGGTCTATCGCCTTGTGGATGGCACCAA	TGTGGATGGCACCAAGCTACTTACGACTCCGAGATTCTACGATTTTACCAGTGGCAGGGGTCTATCGCCT	BPID_0254
AQP4	GATGGAAGTCTGGGGGGCACAGACAACCTT	GGCACAGACAACCTTGCTACTTACGACTCCGAGATTCTACGATTTTACCAGTGGCGATGGAAGTCTGGGG	BPID_0254
GFAP	CAAGCTGGCAGACGTCTACCAGGCTGAGCT	CTACCAGGCTGAGCTTAGTTATCAGAGTGACTGCGTCTACGATTTTACCAGTGGCCAAGCTGGCAGACGT	BPID_0255
GFAP	TGGCTGCCTATAGACAGGAAGCAGATGAAG	AGGAAGCAGATGAAGTAGTTATCAGAGTGACTGCGTCTACGATTTTACCAGTGGCTGGCTGCCTATAGAC	BPID_0255
GFAP	GCAGACCTGACAGACGCTGCTGCCCGCAAC	GCTGCTGCCCGCAACTAGTTATCAGAGTGACTGCGTCTACGATTTTACCAGTGGCGCAGACCTGACAGAC	BPID_0255
GFAP	TGCGCGGCACGAACGAGTCCCTGGAGAGGC	AGTCCCTGGAGAGGCTAGTTATCAGAGTGACTGCGTCTACGATTTTACCAGTGGCTGCGCGGCACGAACG	BPID_0255
GFAP	AGAACCGGATCACCATTCCCGTGCAGACCT	TTCCCGTGCAGACCTTAGTTATCAGAGTGACTGCGTCTACGATTTTACCAGTGGCAGAACCGGATCACCA	BPID_0255
HOPX	GCGGAGACCGCGAGCGGCCCCACAGAGGAC	GGCCCCACAGAGGACTAGTTCATACGCGGTAGACATCTACGATTTTACCAGTGGCGCGGAGACCGCGAGC	BPID_0256
HOPX	CGGCCGAGGCAGGCCTTTCCGAGGAGGAGA	TTTCCGAGGAGGAGATAGTTCATACGCGGTAGACATCTACGATTTTACCAGTGGCCGGCCGAGGCAGGCC	BPID_0256
HOPX	GAGATGGCAGGCATTGACAGCTTCACTCCA	GACAGCTTCACTCCATAGTTCATACGCGGTAGACATCTACGATTTTACCAGTGGCGAGATGGCAGGCATT	BPID_0256
HOPX	CTCCTCCGCTTAACCAAGCTGTTGTGGTTT	AAGCTGTTGTGGTTTTAGTTCATACGCGGTAGACATCTACGATTTTACCAGTGGCCTCCTCCGCTTAACC	BPID_0256
HOPX	AAGGGTCTAGCGGAGCACAGGTCACCAGCT	CACAGGTCACCAGCTTAGTTCATACGCGGTAGACATCTACGATTTTACCAGTGGCAAGGGTCTAGCGGAG	BPID_0256
OLIG1	CTCCCTCTACGAGCTGGTGGGCTACAGGCA	GGTGGGCTACAGGCAATCTCTACAACCGCTATGAGTCTACGAGTTTGCAGTCACGCTCCCTCTACGAGCT	BPID_0230
OLIG1	GACGAGCCGCCGTGCGGCCAGTTCGCTCTC	GGCCAGTTCGCTCTCATCTCTACAACCGCTATGAGTCTACGAGTTTGCAGTCACGGACGAGCCGCCGTGC	BPID_0230
OLIG1	CAGAAAGTGCTCGCTCTCACCCAGCACATC	CTCACCCAGCACATCATCTCTACAACCGCTATGAGTCTACGAGTTTGCAGTCACGCAGAAAGTGCTCGCT	BPID_0230
OLIG1	GAGGCAGAAAAAGACCAGTTAGGCGGTGCA	CAGTTAGGCGGTGCAATCTCTACAACCGCTATGAGTCTACGAGTTTGCAGTCACGGAGGCAGAAAAAGAC	BPID_0230
OLIG1	AACCGCCCGCTGCTCGGCGGATCCCAGCTG	GGCGGATCCCAGCTGATCTCTACAACCGCTATGAGTCTACGAGTTTGCAGTCACGAACCGCCCGCTGCTC	BPID_0230
OLIG2	GCCATGGACTCGGACGCCAGCCTGGTGTCC	GCCAGCCTGGTGTCCATCTGACTAACGATGATGCCTCTACGAGTTTGCAGTCACGGCCATGGACTCGGAC	BPID_0231
OLIG2	CACGGCCCTTCGGTGCGCAAGCTTTCCAAG	CGCAAGCTTTCCAAGATCTGACTAACGATGATGCCTCTACGAGTTTGCAGTCACGCACGGCCCTTCGGTG	BPID_0231
OLIG2	GCCGGCGCGTTCTGGCGACAGGGGAGCCAG	CGACAGGGGAGCCAGATCTGACTAACGATGATGCCTCTACGAGTTTGCAGTCACGGCCGGCGCGTTCTGG	BPID_0231
OLIG2	ATGGGAGGGGGACACATTGGGGCCTTGCTC	ATTGGGGCCTTGCTCATCTGACTAACGATGATGCCTCTACGAGTTTGCAGTCACGATGGGAGGGGGACAC	BPID_0231
OLIG2	CTGCGTTGCAAACTGGGCTTTGTAGCGTCT	GGCTTTGTAGCGTCTATCTGACTAACGATGATGCCTCTACGAGTTTGCAGTCACGCTGCGTTGCAAACTG	BPID_0231
PAX3	TCTGGACTAGGAACCGACAGCCCCCCTCCC	GACAGCCCCCCTCCCAGTAAGGGAACATCGGTATCTCTACGAGTTTGCAGTCACGTCTGGACTAGGAACC	BPID_0290
PAX3	GCGCCGCACTCGCCTTTCCGTTTCGCCTTC	TTCCGTTTCGCCTTCAGTAAGGGAACATCGGTATCTCTACGAGTTTGCAGTCACGGCGCCGCACTCGCCT	BPID_0290
PAX3	GGCGGTGTTTTTATCAACGGCAGGCCGCTG	AACGGCAGGCCGCTGAGTAAGGGAACATCGGTATCTCTACGAGTTTGCAGTCACGGGCGGTGTTTTTATC	BPID_0290
PAX3	CATACGTCCTGGTGCCATCGGCGGCAGCAA	CATCGGCGGCAGCAAAGTAAGGGAACATCGGTATCTCTACGAGTTTGCAGTCACGCATACGTCCTGGTGC	BPID_0290
PAX3	CTCAAGGACGCGGTCTGTGATCGAAACACC	TGTGATCGAAACACCAGTAAGGGAACATCGGTATCTCTACGAGTTTGCAGTCACGCTCAAGGACGCGGTC	BPID_0290
RFX4	GGCGTGTGTGACTCCATCCTCTACAAAGCT	ATCCTCTACAAAGCTAATAGTATAAAGTCGCGCCCTCTACGATTTTACCAGTGGCGGCGTGTGTGACTCC	BPID_0260
RFX4	ACCATCTCTTGGAGGAGCAGTCTCCCATCG	AGCAGTCTCCCATCGAATAGTATAAAGTCGCGCCCTCTACGATTTTACCAGTGGCACCATCTCTTGGAGG	BPID_0260
RFX4	AGCACTACAGGAGCAATGCAGTCTTACACG	ATGCAGTCTTACACGAATAGTATAAAGTCGCGCCCTCTACGATTTTACCAGTGGCAGCACTACAGGAGCA	BPID_0260
RFX4	TCTGTGCATTCTGCGAGGTACGGAAACTCT	AGGTACGGAAACTCTAATAGTATAAAGTCGCGCCCTCTACGATTTTACCAGTGGCTCTGTGCATTCTGCG	BPID_0260
RFX4	GCCCTCAGACGTGTTCTGCACATCCCTTCT	CTGCACATCCCTTCTAATAGTATAAAGTCGCGCCCTCTACGATTTTACCAGTGGCGCCCTCAGACGTGTT	BPID_0260
SLC1A3	TCAGGGCTAGCCTGCCTGCTTACGCGCGCT	CTGCTTACGCGCGCTTCTTATGAGATGTAGCTCGCTGCGTCTATTTAGTGGAGCCTCAGGGCTAGCCTGC	BPID_0243
SLC1A3	CCTGCTGGGGAATTCACCTCGTTACTGCTT	ACCTCGTTACTGCTTTCTTATGAGATGTAGCTCGCTGCGTCTATTTAGTGGAGCCCCTGCTGGGGAATTC	BPID_0243
SLC1A3	GAGTCCGTAAACGCACACTTTTGGCCAAGA	CACTTTTGGCCAAGATCTTATGAGATGTAGCTCGCTGCGTCTATTTAGTGGAGCCGAGTCCGTAAACGCA	BPID_0243
SLC1A3	TGCTTTTGTGCTGCTCACAGTCACCGCTGT	CACAGTCACCGCTGTTCTTATGAGATGTAGCTCGCTGCGTCTATTTAGTGGAGCCTGCTTTTGTGCTGCT	BPID_0243
SLC1A3	GGCAGTAGCAGCTGTGTTTGAGTTTCTGGC	GTTTGAGTTTCTGGCTCTTATGAGATGTAGCTCGCTGCGTCTATTTAGTGGAGCCGGCAGTAGCAGCTGT	BPID_0243

## Sheet: Suppl. Table 3_detection probes
detection_probe	detection_probe_sequence
DO_Seq1	/5Alex750N/TTCTATGTGACCGGGTACAG
DO_Seq2	/5Alex488N/TGGAGATAACGATCCCTCACA
DO_Seq3	/5Cy3/GTACTCGGCTTTCCAACTGT
DO_Seq4	/5Cy5/CATATCTGTGACTGCCTGTC

## Sheet: Suppl. Table 3_bride probes
bridge_probe_ID	DO_code	bridge_probe_cyc1_sequence	bridge_probe_cyc2_sequence	bridge_probe_cyc3_sequence	bridge_probe_cyc4_sequence
BPID_0201	1234	GTATTATATGCAAGGTCCGCTGTACCCGGTCACATAGAA	GTATTATATGCAAGGTCCGTGTGAGGGATCGTTATCTCC	GTATTATATGCAAGGTCCGACAGTTGGAAAGCCGAGTAC	GTATTATATGCAAGGTCCGGACAGGCAGTCACAGATATG
BPID_0202	2134	ACTGTAGAGAGACGATCGTTGTGAGGGATCGTTATCTCC	ACTGTAGAGAGACGATCGTCTGTACCCGGTCACATAGAA	ACTGTAGAGAGACGATCGTACAGTTGGAAAGCCGAGTAC	ACTGTAGAGAGACGATCGTGACAGGCAGTCACAGATATG
BPID_0203	3433	ACTTACACTTACGTCCGTTACAGTTGGAAAGCCGAGTAC	ACTTACACTTACGTCCGTTGACAGGCAGTCACAGATATG	ACTTACACTTACGTCCGTTACAGTTGGAAAGCCGAGTAC	ACTTACACTTACGTCCGTTACAGTTGGAAAGCCGAGTAC
BPID_0204	4333	TAGCGACATTGAGTTAGGTGACAGGCAGTCACAGATATG	TAGCGACATTGAGTTAGGTACAGTTGGAAAGCCGAGTAC	TAGCGACATTGAGTTAGGTACAGTTGGAAAGCCGAGTAC	TAGCGACATTGAGTTAGGTACAGTTGGAAAGCCGAGTAC
BPID_0205	1324	AGTCGTGAGATAGCGATAGCTGTACCCGGTCACATAGAA	AGTCGTGAGATAGCGATAGACAGTTGGAAAGCCGAGTAC	AGTCGTGAGATAGCGATAGTGTGAGGGATCGTTATCTCC	AGTCGTGAGATAGCGATAGGACAGGCAGTCACAGATATG
BPID_0206	2424	CTGTCGTACTGCTATCACCTGTGAGGGATCGTTATCTCC	CTGTCGTACTGCTATCACCGACAGGCAGTCACAGATATG	CTGTCGTACTGCTATCACCTGTGAGGGATCGTTATCTCC	CTGTCGTACTGCTATCACCGACAGGCAGTCACAGATATG
BPID_0207	3124	AGTTCGCAAACGTGTAGTGACAGTTGGAAAGCCGAGTAC	AGTTCGCAAACGTGTAGTGCTGTACCCGGTCACATAGAA	AGTTCGCAAACGTGTAGTGTGTGAGGGATCGTTATCTCC	AGTTCGCAAACGTGTAGTGGACAGGCAGTCACAGATATG
BPID_0208	4224	CGTCTGAACACTCATTAGCGACAGGCAGTCACAGATATG	CGTCTGAACACTCATTAGCTGTGAGGGATCGTTATCTCC	CGTCTGAACACTCATTAGCTGTGAGGGATCGTTATCTCC	CGTCTGAACACTCATTAGCGACAGGCAGTCACAGATATG
BPID_0209	1414	GGTCATAACAGTTGAGAGCCTGTACCCGGTCACATAGAA	GGTCATAACAGTTGAGAGCGACAGGCAGTCACAGATATG	GGTCATAACAGTTGAGAGCCTGTACCCGGTCACATAGAA	GGTCATAACAGTTGAGAGCGACAGGCAGTCACAGATATG
BPID_0210	2314	GGTCATGCAAGTAACGAAGTGTGAGGGATCGTTATCTCC	GGTCATGCAAGTAACGAAGACAGTTGGAAAGCCGAGTAC	GGTCATGCAAGTAACGAAGCTGTACCCGGTCACATAGAA	GGTCATGCAAGTAACGAAGGACAGGCAGTCACAGATATG
BPID_0211	3214	TCTCCATAACCGTGATCCTACAGTTGGAAAGCCGAGTAC	TCTCCATAACCGTGATCCTTGTGAGGGATCGTTATCTCC	TCTCCATAACCGTGATCCTCTGTACCCGGTCACATAGAA	TCTCCATAACCGTGATCCTGACAGGCAGTCACAGATATG
BPID_0212	4114	TCTCGACACAAGCTAATGCGACAGGCAGTCACAGATATG	TCTCGACACAAGCTAATGCCTGTACCCGGTCACATAGAA	TCTCGACACAAGCTAATGCCTGTACCCGGTCACATAGAA	TCTCGACACAAGCTAATGCGACAGGCAGTCACAGATATG
BPID_0213	1144	TCTCGCTAACCTCTGAGATCTGTACCCGGTCACATAGAA	TCTCGCTAACCTCTGAGATCTGTACCCGGTCACATAGAA	TCTCGCTAACCTCTGAGATGACAGGCAGTCACAGATATG	TCTCGCTAACCTCTGAGATGACAGGCAGTCACAGATATG
BPID_0214	2244	AGGTGCTAAGACTCTGTTTTGTGAGGGATCGTTATCTCC	AGGTGCTAAGACTCTGTTTTGTGAGGGATCGTTATCTCC	AGGTGCTAAGACTCTGTTTGACAGGCAGTCACAGATATG	AGGTGCTAAGACTCTGTTTGACAGGCAGTCACAGATATG
BPID_0216	2442	GTCAAGTATCTCACACGTCTGTGAGGGATCGTTATCTCC	GTCAAGTATCTCACACGTCGACAGGCAGTCACAGATATG	GTCAAGTATCTCACACGTCGACAGGCAGTCACAGATATG	GTCAAGTATCTCACACGTCTGTGAGGGATCGTTATCTCC
BPID_0217	3241	ACTTATACGTCATGCGAGGACAGTTGGAAAGCCGAGTAC	ACTTATACGTCATGCGAGGTGTGAGGGATCGTTATCTCC	ACTTATACGTCATGCGAGGGACAGGCAGTCACAGATATG	ACTTATACGTCATGCGAGGCTGTACCCGGTCACATAGAA
BPID_0218	1313	CGTTTAATGTGAGCTACCTCTGTACCCGGTCACATAGAA	CGTTTAATGTGAGCTACCTACAGTTGGAAAGCCGAGTAC	CGTTTAATGTGAGCTACCTCTGTACCCGGTCACATAGAA	CGTTTAATGTGAGCTACCTACAGTTGGAAAGCCGAGTAC
BPID_0219	4344	TGTTTATACGTTGAGCAGCGACAGGCAGTCACAGATATG	TGTTTATACGTTGAGCAGCACAGTTGGAAAGCCGAGTAC	TGTTTATACGTTGAGCAGCGACAGGCAGTCACAGATATG	TGTTTATACGTTGAGCAGCGACAGGCAGTCACAGATATG
BPID_0220	3142	TGTTTGACTAGCGTCTAGGACAGTTGGAAAGCCGAGTAC	TGTTTGACTAGCGTCTAGGCTGTACCCGGTCACATAGAA	TGTTTGACTAGCGTCTAGGGACAGGCAGTCACAGATATG	TGTTTGACTAGCGTCTAGGTGTGAGGGATCGTTATCTCC
BPID_0221	3223	TTAATTCATCTAGCGCGTGACAGTTGGAAAGCCGAGTAC	TTAATTCATCTAGCGCGTGTGTGAGGGATCGTTATCTCC	TTAATTCATCTAGCGCGTGTGTGAGGGATCGTTATCTCC	TTAATTCATCTAGCGCGTGACAGTTGGAAAGCCGAGTAC
BPID_0222	2332	CTGTTCAGTATCCAGTCTGTGTGAGGGATCGTTATCTCC	CTGTTCAGTATCCAGTCTGACAGTTGGAAAGCCGAGTAC	CTGTTCAGTATCCAGTCTGACAGTTGGAAAGCCGAGTAC	CTGTTCAGTATCCAGTCTGTGTGAGGGATCGTTATCTCC
BPID_0225	2122	ATACACTAAAGCTCGGTGGTGTGAGGGATCGTTATCTCC	ATACACTAAAGCTCGGTGGCTGTACCCGGTCACATAGAA	ATACACTAAAGCTCGGTGGTGTGAGGGATCGTTATCTCC	ATACACTAAAGCTCGGTGGTGTGAGGGATCGTTATCTCC
BPID_0226	4141	CGTGAACAATTCCACACACGACAGGCAGTCACAGATATG	CGTGAACAATTCCACACACCTGTACCCGGTCACATAGAA	CGTGAACAATTCCACACACGACAGGCAGTCACAGATATG	CGTGAACAATTCCACACACCTGTACCCGGTCACATAGAA
BPID_0227	2323	CGTGCCTAAAGTGTACTTGTGTGAGGGATCGTTATCTCC	CGTGCCTAAAGTGTACTTGACAGTTGGAAAGCCGAGTAC	CGTGCCTAAAGTGTACTTGTGTGAGGGATCGTTATCTCC	CGTGCCTAAAGTGTACTTGACAGTTGGAAAGCCGAGTAC
BPID_0229	4411	GGTCTTGACAATAAGGAGCGACAGGCAGTCACAGATATG	GGTCTTGACAATAAGGAGCGACAGGCAGTCACAGATATG	GGTCTTGACAATAAGGAGCCTGTACCCGGTCACATAGAA	GGTCTTGACAATAAGGAGCCTGTACCCGGTCACATAGAA
BPID_0230	1121	TCTCTACAACCGCTATGTCCTGTACCCGGTCACATAGAA	TCTCTACAACCGCTATGTCCTGTACCCGGTCACATAGAA	TCTCTACAACCGCTATGTCTGTGAGGGATCGTTATCTCC	TCTCTACAACCGCTATGTCCTGTACCCGGTCACATAGAA
BPID_0231	1441	TCTGACTAACGATGATGGGCTGTACCCGGTCACATAGAA	TCTGACTAACGATGATGGGGACAGGCAGTCACAGATATG	TCTGACTAACGATGATGGGGACAGGCAGTCACAGATATG	TCTGACTAACGATGATGGGCTGTACCCGGTCACATAGAA
BPID_0233	3322	GAGATGTACGCACAAGAAGACAGTTGGAAAGCCGAGTAC	GAGATGTACGCACAAGAAGACAGTTGGAAAGCCGAGTAC	GAGATGTACGCACAAGAAGTGTGAGGGATCGTTATCTCC	GAGATGTACGCACAAGAAGTGTGAGGGATCGTTATCTCC
BPID_0235	4213	GAGCAATACATACATCTCGGACAGGCAGTCACAGATATG	GAGCAATACATACATCTCGTGTGAGGGATCGTTATCTCC	GAGCAATACATACATCTCGCTGTACCCGGTCACATAGAA	GAGCAATACATACATCTCGACAGTTGGAAAGCCGAGTAC
BPID_0236	4132	AGACAGGAGTGACTACAAAGACAGGCAGTCACAGATATG	AGACAGGAGTGACTACAAACTGTACCCGGTCACATAGAA	AGACAGGAGTGACTACAAAACAGTTGGAAAGCCGAGTAC	AGACAGGAGTGACTACAAATGTGAGGGATCGTTATCTCC
BPID_0237	3232	CGTTTCTAATGTCCACTTGACAGTTGGAAAGCCGAGTAC	CGTTTCTAATGTCCACTTGTGTGAGGGATCGTTATCTCC	CGTTTCTAATGTCCACTTGACAGTTGGAAAGCCGAGTAC	CGTTTCTAATGTCCACTTGTGTGAGGGATCGTTATCTCC
BPID_0238	1342	CTACCACCTACGTGTATTACTGTACCCGGTCACATAGAA	CTACCACCTACGTGTATTAACAGTTGGAAAGCCGAGTAC	CTACCACCTACGTGTATTAGACAGGCAGTCACAGATATG	CTACCACCTACGTGTATTATGTGAGGGATCGTTATCTCC
BPID_0239	4242	TTACGCGAGAGGTCATTTGGACAGGCAGTCACAGATATG	TTACGCGAGAGGTCATTTGTGTGAGGGATCGTTATCTCC	TTACGCGAGAGGTCATTTGGACAGGCAGTCACAGATATG	TTACGCGAGAGGTCATTTGTGTGAGGGATCGTTATCTCC
BPID_0240	4434	AGTGCAGATGACGTTAGAGGACAGGCAGTCACAGATATG	AGTGCAGATGACGTTAGAGGACAGGCAGTCACAGATATG	AGTGCAGATGACGTTAGAGACAGTTGGAAAGCCGAGTAC	AGTGCAGATGACGTTAGAGGACAGGCAGTCACAGATATG
BPID_0242	3421	CTTAGGTACTTGCAGTGTGACAGTTGGAAAGCCGAGTAC	CTTAGGTACTTGCAGTGTGGACAGGCAGTCACAGATATG	CTTAGGTACTTGCAGTGTGTGTGAGGGATCGTTATCTCC	CTTAGGTACTTGCAGTGTGCTGTACCCGGTCACATAGAA
BPID_0243	4443	CTTATGAGATGTAGCTCCGGACAGGCAGTCACAGATATG	CTTATGAGATGTAGCTCCGGACAGGCAGTCACAGATATG	CTTATGAGATGTAGCTCCGGACAGGCAGTCACAGATATG	CTTATGAGATGTAGCTCCGACAGTTGGAAAGCCGAGTAC
BPID_0244	2143	ATAGACTAAAGCGTGTGGGTGTGAGGGATCGTTATCTCC	ATAGACTAAAGCGTGTGGGCTGTACCCGGTCACATAGAA	ATAGACTAAAGCGTGTGGGGACAGGCAGTCACAGATATG	ATAGACTAAAGCGTGTGGGACAGTTGGAAAGCCGAGTAC
BPID_0245	3444	CGTGTAAAGTCGTCACATGACAGTTGGAAAGCCGAGTAC	CGTGTAAAGTCGTCACATGGACAGGCAGTCACAGATATG	CGTGTAAAGTCGTCACATGGACAGGCAGTCACAGATATG	CGTGTAAAGTCGTCACATGGACAGGCAGTCACAGATATG
BPID_0246	1331	GGTTCATACAACGTCAGTGCTGTACCCGGTCACATAGAA	GGTTCATACAACGTCAGTGACAGTTGGAAAGCCGAGTAC	GGTTCATACAACGTCAGTGACAGTTGGAAAGCCGAGTAC	GGTTCATACAACGTCAGTGCTGTACCCGGTCACATAGAA
BPID_0247	3334	TCTGCTGACACACACTATCACAGTTGGAAAGCCGAGTAC	TCTGCTGACACACACTATCACAGTTGGAAAGCCGAGTAC	TCTGCTGACACACACTATCACAGTTGGAAAGCCGAGTAC	TCTGCTGACACACACTATCGACAGGCAGTCACAGATATG
BPID_0248	4312	TCTGGGTAAATAGGTACCGGACAGGCAGTCACAGATATG	TCTGGGTAAATAGGTACCGACAGTTGGAAAGCCGAGTAC	TCTGGGTAAATAGGTACCGCTGTACCCGGTCACATAGAA	TCTGGGTAAATAGGTACCGTGTGAGGGATCGTTATCTCC
BPID_0249	1432	AGTCAACGTAGTCTAACCGCTGTACCCGGTCACATAGAA	AGTCAACGTAGTCTAACCGGACAGGCAGTCACAGATATG	AGTCAACGTAGTCTAACCGACAGTTGGAAAGCCGAGTAC	AGTCAACGTAGTCTAACCGTGTGAGGGATCGTTATCTCC
BPID_0250	1222	GAGCGATAATCAAGTCGTCCTGTACCCGGTCACATAGAA	GAGCGATAATCAAGTCGTCTGTGAGGGATCGTTATCTCC	GAGCGATAATCAAGTCGTCTGTGAGGGATCGTTATCTCC	GAGCGATAATCAAGTCGTCTGTGAGGGATCGTTATCTCC
BPID_0251	1133	GTCACGTACATCACTATCTCTGTACCCGGTCACATAGAA	GTCACGTACATCACTATCTCTGTACCCGGTCACATAGAA	GTCACGTACATCACTATCTACAGTTGGAAAGCCGAGTAC	GTCACGTACATCACTATCTACAGTTGGAAAGCCGAGTAC
BPID_0254	2111	CTACTTACGACTCCGAGTATGTGAGGGATCGTTATCTCC	CTACTTACGACTCCGAGTACTGTACCCGGTCACATAGAA	CTACTTACGACTCCGAGTACTGTACCCGGTCACATAGAA	CTACTTACGACTCCGAGTACTGTACCCGGTCACATAGAA
BPID_0255	2233	AGTTATCAGAGTGACTGGCTGTGAGGGATCGTTATCTCC	AGTTATCAGAGTGACTGGCTGTGAGGGATCGTTATCTCC	AGTTATCAGAGTGACTGGCACAGTTGGAAAGCCGAGTAC	AGTTATCAGAGTGACTGGCACAGTTGGAAAGCCGAGTAC
BPID_0256	4422	AGTTCATACGCGGTAGAGTGACAGGCAGTCACAGATATG	AGTTCATACGCGGTAGAGTGACAGGCAGTCACAGATATG	AGTTCATACGCGGTAGAGTTGTGAGGGATCGTTATCTCC	AGTTCATACGCGGTAGAGTTGTGAGGGATCGTTATCTCC
BPID_0260	4321	ATAGTATAAAGTCGCGCGGGACAGGCAGTCACAGATATG	ATAGTATAAAGTCGCGCGGACAGTTGGAAAGCCGAGTAC	ATAGTATAAAGTCGCGCGGTGTGAGGGATCGTTATCTCC	ATAGTATAAAGTCGCGCGGCTGTACCCGGTCACATAGAA
BPID_0290	3441	GTAAGGGAACATCGGTAAGACAGTTGGAAAGCCGAGTAC	GTAAGGGAACATCGGTAAGGACAGGCAGTCACAGATATG	GTAAGGGAACATCGGTAAGGACAGGCAGTCACAGATATG	GTAAGGGAACATCGGTAAGCTGTACCCGGTCACATAGAA
BPID_0298	3314	GTCATTACCACGACTGAATACAGTTGGAAAGCCGAGTAC	GTCATTACCACGACTGAATACAGTTGGAAAGCCGAGTAC	GTCATTACCACGACTGAATCTGTACCCGGTCACATAGAA	GTCATTACCACGACTGAATGACAGGCAGTCACAGATATG

## Sheet: Suppl. Table 4
Gene	LbarID	barcode sequence	Provider
RNASE1	LbarID_0249	CAGTCAACGTAGTCTAACGC	CARTANA
COL9A1	LbarID_0250	CGAGCGATAATCAAGTCGAG	CARTANA
EPCAM	LbarID_0251	CGTCACGTACATCACTATGA	CARTANA
S100A9	LbarID_0252	CGTCAGAGACACTGGAATAG	CARTANA
CCBE1	LbarID_0253	GAGACATTAGAGATACGCCT	CARTANA
RELN	LbarID_0254	GCTACTTACGACTCCGAGAT	CARTANA
NRXN1	LbarID_0255	TAGTTATCAGAGTGACTGCG	CARTANA
CLDN5	LbarID_0256	TAGTTCATACGCGGTAGACA	CARTANA
GPC5	LbarID_0257	TCTTCGATATGATAGCGTCG	CARTANA
CD36	LbarID_0258	TCTTCGTGACTCCTCGATAA	CARTANA
BMP4	LbarID_0259	AATAGCGTAAACTCTGACCC	CARTANA
BMP6	LbarID_0260	AATAGTATAAAGTCGCGCCC	CARTANA
BMP7	LbarID_0261	AATAGTCGAAACTGCTAGGC	CARTANA
CNPY1	LbarID_0262	ACGTTAATAAGAACTCGCCC	CARTANA
DBX1	LbarID_0263	ACGTTACTAAACCACACTGG	CARTANA
DLK1	LbarID_0264	ACGTTATACCACCAACTAGG	CARTANA
JAG2	LbarID_0265	ACGTTCGTAAATAAGAGGCC	CARTANA
DLX2	LbarID_0266	AGTAACAGTCGTGAACATCG	CARTANA
HEY1	LbarID_0267	ATCTGTATAGACAAACCGCG	CARTANA
HGF	LbarID_0268	ATCTGTGCAACCATAGTACC	CARTANA
PDGFB	LbarID_0269	ATCTTAATAACGTGTCCGCC	CARTANA
WNT11	LbarID_0270	CAGTCGATACACAGCACTAT	CARTANA
SOX17	LbarID_0271	CAGTCGCTACCAACTTATGA	CARTANA
HEYL	LbarID_0272	CGTCAGTAATACGAGCTACA	CARTANA
NOTCH3	LbarID_0273	GAGACGTGACAGTAGTTACC	CARTANA
RSPO3	LbarID_0274	GAGACTTTACTAGACGAGCA	CARTANA
NKD1	LbarID_0275	GCTAGAAGTTCGTCGAGTAT	CARTANA
SPRY1	LbarID_0276	GCTAGATGACGATCAGGTAC	CARTANA
WNT2B	LbarID_0277	GCTAGGTGACAGTATGCTAT	CARTANA
CDON	LbarID_0278	GTAGTACACGGAGTGATCCT	CARTANA
FLT1	LbarID_0279	GTAGTACGAGCTGAGACTCT	CARTANA
PHOX2B	LbarID_0280	GTTAGAGTACGCTAGTTGCA	CARTANA
PTCH1	LbarID_0281	GTTAGATCATAGTCACCGCG	CARTANA
FGF9	LbarID_0282	TAGTTTCCACTGACTCTACG	CARTANA
RSPO2	LbarID_0283	TAGTTTCGACTCGTATGCAC	CARTANA
SFRP1	LbarID_0284	TGACATTTCTCCACGAGTAC	CARTANA
SFRP2	LbarID_0285	TGACCGTGGGAGTTACTATC	CARTANA
CPM	LbarID_0286	AATCCCTGAAACTAGACTCG	CARTANA
RSPH1	LbarID_0287	AATCGGCTAAACTATACCCG	CARTANA
SEC11C	LbarID_0288	ACGTTGTGAAAGGTGTCATC	CARTANA
CTGF	LbarID_0289	ACGTTTCGACACTAACAGAG	CARTANA
IGFBP7	LbarID_0290	AGTAAGGGAACATCGGTATC	CARTANA
LYZ	LbarID_0291	AGTAATTTAACTAGGGCGCG	CARTANA
DNAH12	LbarID_0292	ATCTTACGAACGGCAAGTAC	CARTANA
TPPP3	LbarID_0293	ATCTTCAACGAGTTAGACGC	CARTANA
GRP	LbarID_0294	ATCTTCCTAACGATCTGTCG	CARTANA
CCL21	LbarID_0295	CAGTGGAACGTAGGTTAAAC	CARTANA
NOTCH4	LbarID_0296	CGAGGAGGAAGTACCTTACA	CARTANA
EMX2	LbarID_0297	CGTCATGTACCATCAAGTCG	CARTANA
EN2	LbarID_0298	CGTCATTACCACGACTGATA	CARTANA
FEZF1	LbarID_0299	CGTCATTGAGAATACGTTCG	CARTANA
FEZF2	LbarID_0300	CGTCATTTAAGTTAGCGCAC	CARTANA
FGF19	LbarID_0301	AGAGATAACGAACGGTCCTT	CARTANA
FGF17	LbarID_0302	AGAGCATGAAATAGTCGTCC	CARTANA
FGF8	LbarID_0303	ATACGTCGAACCATCTTACG	CARTANA
FOXA1	LbarID_0304	CGCTTACGAAGGATTGGTAC	CARTANA
FZD5	LbarID_0305	CTCTCGCAATAGCATTACGA	CARTANA
GSX2	LbarID_0306	CTCTCGGTAAGTCAGTAGAC	CARTANA
HOXB1	LbarID_0307	GGTAGCTTAGCAGATAGTCA	CARTANA
HOXB2	LbarID_0308	TACGTGCTAGGAGATGTAAC	CARTANA
IRS4	LbarID_0309	TCGATCACAGGTTCGTAGAA	CARTANA
IRX1	LbarID_0310	TCGATGCACTGATGTCACTA	CARTANA
IRX3	LbarID_0311	ACCGTCTTAAAGTTACGACC	CARTANA
IRX5	LbarID_0312	AGAGCTTTAACGAGGAAGTC	CARTANA
LHX5	LbarID_0313	AGAGGGTAACAGAGTATCCT	CARTANA
LMX1A	LbarID_0314	ATACGTTTAAGCACGCACAC	CARTANA
LMX1B	LbarID_0315	ATACTAATAACTCACGCCGG	CARTANA
MSX1	LbarID_0316	CGGAAGACGGTGTAATACTC	CARTANA
NKX2-2	LbarID_0317	CTACTTTCAATGACAGTCGC	CARTANA
NKX2-8	LbarID_0318	CTACTTTGAATCACTACGCG	CARTANA
NKX6-1	LbarID_0319	GGTAGTGACGATGTCTTCAT	CARTANA
NKX6-2	LbarID_0320	GGTAGTGTACGCTGATCTAT	CARTANA
NRG1	LbarID_0321	GTCTCTAGCATTATCGAGCA	CARTANA
NTN1	LbarID_0322	TACGTTACCGTTACTCAGTC	CARTANA
PAX3	LbarID_0323	TCGCAGTTACTCTGATACTC	CARTANA
PAX5	LbarID_0324	ACCGTGCTAAAGTAACACTC	CARTANA
PAX6	LbarID_0325	ACCGTGTAACAGAAATGTCG	CARTANA
PAX7	LbarID_0326	AGAGTACGAAATCTAGCTCC	CARTANA
POU3F1	LbarID_0327	AGAGTATAACATCTCACCCG	CARTANA
PTPRZ1	LbarID_0328	AGAGTCTCAAATCGTCAGAG	CARTANA
DLL1	LbarID_0329	ATACTCGAACCAGTTTCACG	CARTANA
MFNG	LbarID_0330	ATACTGGAACCGATCTACAC	CARTANA
FGF18	LbarID_0331	GTAGTCGTACTCATGCTGAC	CARTANA
FGF7	LbarID_0332	GTAGTGCAGGATCGTCATAT	CARTANA
ETV3	LbarID_0333	GTTAGGCTAGAGCGTATCTC	CARTANA
FGF2	LbarID_0334	GTTAGTCGATCAGTAGAGCA	CARTANA
FGFR3	LbarID_0335	TGACGTTGAGGACTTAGTTC	CARTANA
FGF10	LbarID_0336	AATGTTCGACAAGTAACGCG	CARTANA
LRP2	LbarID_0337	ACTAACCTAAATCACTGCGG	CARTANA
VEGFD	LbarID_0338	ACTAACGAACACTTATCGCG	CARTANA
SMO	LbarID_0339	ACTAAGCGAAATCACGTTCC	CARTANA
WNT5A	LbarID_0340	AGTACACGAACGAATCTTCC	CARTANA
FGFR4	LbarID_0341	AGTACATTAACCTACGCGAC	CARTANA
NOTCH1	LbarID_0342	ATCTTCTCACAAGCAGTACG	CARTANA
PDGFRA	LbarID_0343	CAGTGTCGAGAACGGTTTAC	CARTANA
LRP5	LbarID_0344	CGAGTACCAATAGGTCACAG	CARTANA
PDGFA	LbarID_0345	CGTCCAGTACACTACGATAG	CARTANA
FZD6	LbarID_0346	GAGCAATGCGTATAGCGATA	CARTANA
JAG1	LbarID_0347	GCTATCGTACACTCCTTTGA	CARTANA
VEGFC	LbarID_0348	GCTATGTTACCGTACCGTAG	CARTANA
NOTUM	LbarID_0349	GTAGTGTACTCCCAAGTCCT	CARTANA
DLL4	LbarID_0350	GTTATACGGTGACTCATCCC	CARTANA
PDGFD	LbarID_0351	GTTATCGACTACGCTGTACT	CARTANA
GLI2	LbarID_0352	TGACTATACCGTCTTCGATC	CARTANA
SHH	LbarID_0353	TGACTCTGACGTTAGGTACT	CARTANA
MET	LbarID_0354	TGACTGCTATCTACGTTAGG	CARTANA
VEGFB	LbarID_0355	TGACTTCTACGTGGCGATAT	CARTANA
FZD7	LbarID_0356	AATTACCTAAAGCGCACTCG	CARTANA
ETV1	LbarID_0357	AATTACGGAAAGCGAGTTCG	CARTANA
BCL2	LbarID_0358	AATTACTAACACCGACTGCG	CARTANA
FZD3	LbarID_0359	ACTAATATAACAGCGTCGCC	CARTANA
FZD1	LbarID_0360	ACTACAATAACATCGCGTCG	CARTANA
SPRY2	LbarID_0361	ACTACACGAAATTACCGTCG	CARTANA
SPOPL	LbarID_0362	AGTACCATAACCGACTACGG	CARTANA
DLL3	LbarID_0363	AGTACCCAACCCTAGTAGAG	CARTANA
FZD2	LbarID_0364	ATGAACATACTATACCGCGC	CARTANA
DTX1	LbarID_0365	ATGAAGTCAACGCATGGTAC	CARTANA
WNT2	LbarID_0366	ATGACACTAACTAAGTCGCC	CARTANA
FGF20	LbarID_0367	ATGACATTAACGTAGCACCC	CARTANA
LEF1	LbarID_0368	CAGTTTCTAAGAGGCGAGAC	CARTANA
NOTCH2	LbarID_0369	CGAGTCCTACATAATCGTCA	CARTANA
CXXC4	LbarID_0370	CGAGTCTCACAGCAATCTAG	CARTANA
ETV6	LbarID_0371	CGTCCTACACATCTTAGTGA	CARTANA
ETS2	LbarID_0372	CGTCGAGCAATATGAATGAC	CARTANA
FGFR1	LbarID_0373	GAGCAGTTAGGACAGTCTAC	CARTANA
WNT7B	LbarID_0374	GAGCATAATGACGTAGACCG	CARTANA
ETS1	LbarID_0375	GCTCATGTACGCCTAAGATC	CARTANA
WIF1	LbarID_0376	GTAGTTGTAATTTGCGCGAC	CARTANA
TCF7L1	LbarID_0377	GTTATCTACGGATCATGCGA	CARTANA
GLI3	LbarID_0378	GTTATTGCAGACTAGGCGTA	CARTANA
FLT4	LbarID_0379	TATACGCTACTTCAGCTCGA	CARTANA
PDGFC	LbarID_0380	TGAGACGGCTGAGTATTCTA	CARTANA
PDGFRB	LbarID_0381	ACAACATAAAGTTCGCTCCG	CARTANA
KDR	LbarID_0382	ACAACTCTAAATACGGCTCG	CARTANA
HES1	LbarID_0383	ACTACTCGAAAGTCGGATAC	CARTANA
FGFR2	LbarID_0384	ACTACTTAACAGAATCGCGC	CARTANA
ETV5	LbarID_0385	AGTACCTCAACCCAGTTAGA	CARTANA
CTNND2	LbarID_0386	CATAATACACATACGCTGCG	CARTANA
GRP	LbarID_0387	CGAGTGTCACATACCACATA	CARTANA
HES6	LbarID_0388	CGAGTTACAGAGAGTACACG	CARTANA
PTX3	LbarID_0389	CGTCGCAGAGAGATACACTA	CARTANA
ROR1	LbarID_0390	CGTCGCGTACAATTACTTAC	CARTANA
RSPO1	LbarID_0391	GCTCGATAATGGCTACTACC	CARTANA
SIM1	LbarID_0392	GTATAGAGCTAGTGACTCCG	CARTANA
SIX3	LbarID_0393	GTATAGGAATTGTGCGTCAC	CARTANA
SIX6	LbarID_0394	GTTCACATCTTACTCCGAGA	CARTANA
SLIT1	LbarID_0395	GTTCAGTTACCTGGATACGT	CARTANA
SOST	LbarID_0396	TATACTCGATTCCACGTCGT	CARTANA
SP8	LbarID_0397	TATACTGACCTTATCGGCAC	CARTANA
SPON1	LbarID_0398	TGAGCTAGAGAGTCGTATCT	CARTANA
TAL2	LbarID_0399	ACAATCTAACACGACCTGGT	CARTANA
TRH	LbarID_0400	ACTACTTGAAATCATCCGCG	CARTANA
WNT1	LbarID_0401	ACTAGACTAAATTCGACCCG	CARTANA
WNT3	LbarID_0402	ATGACTAACGCCTATACACG	CARTANA
WNT3A	LbarID_0403	ATGAGCCTAACCTCTCTAGT	CARTANA
WNT8B	LbarID_0404	CATACACGACAATAGCTTCG	CARTANA
AIF1	LbarID_0405	CATACGTCACGAGAAGCTAC	CARTANA
CD14	LbarID_0406	CGAGTTCAATATACCGACCA	CARTANA
CLDN6	LbarID_0407	CGAGTTGGAAGTACGTCTAA	CARTANA
CLEC1B	LbarID_0408	CGATAAACACCAGTACCTGT	CARTANA
COL12A1	LbarID_0409	GAGCGATACATCTATGCAGA	CARTANA
DACH1	LbarID_0410	GTATATGACCTAGTGCCACG	CARTANA
DCN	LbarID_0411	GTTCATATACGTGAGCAGCA	CARTANA
DKK1	LbarID_0412	GTTCCATACTACGCTTGACG	CARTANA
DLX5	LbarID_0413	TGAGCTATACTCGTCGTCAG	CARTANA
EGFLAM	LbarID_0414	TGAGCTGACTACTTCGTATC	CARTANA
ERBB4	LbarID_0415	TGAGGTGTACTGTCATATCC	CARTANA
EVX1	LbarID_0416	ACACAGTAACACATTGTCGC	CARTANA
EYA1	LbarID_0417	ACACATATAAATCTCGCGGC	CARTANA
FCGBP	LbarID_0418	ACTAGGGTAAAGTGCGTCAA	CARTANA
FST	LbarID_0419	ACTATACTAACAGCACGTCG	CARTANA
GBX2	LbarID_0420	AGTAGACTAACCGATATGCC	CARTANA
GJA1	LbarID_0421	AGTAGGAGAACGAATTGTCC	CARTANA
GJA5	LbarID_0422	ATGAGCTGAACCGTGATTAC	CARTANA
GSX1	LbarID_0423	CATATCGCAAGATCGTCGAA	CARTANA
HAND1	LbarID_0424	CATCCGATACACCAGGTAGA	CARTANA
HAPLN1	LbarID_0425	CGATACCGAAGTCCAGATAC	CARTANA
HEY2	LbarID_0426	CGATAGAGACATAGACTGCG	CARTANA
HOXA11	LbarID_0427	GAGCGGTTACATAGTCGATC	CARTANA
HOXA13	LbarID_0428	GCTCGTGTACGGAATGTTAA	CARTANA
HOXA2	LbarID_0429	TATAGTATCGAGGAGCGACC	CARTANA
HOXA3	LbarID_0430	TGAGTGATAGCTCGGATCTC	CARTANA
HOXA7	LbarID_0431	TGAGTTTACGTGTATGGCAC	CARTANA
HOXA9	LbarID_0432	ACACCGAAATAACTCTCGTG	CARTANA
HOXB4	LbarID_0433	ACTATATCACAACAGGCGTG	CARTANA
HOXB7	LbarID_0434	ACTATCAAATATGACCCGCG	CARTANA
HOXD10	LbarID_0435	ACTATCACAAATTCACGGCG	CARTANA
ID4	LbarID_0436	ACTATCGGAAATCACTACCG	CARTANA
IRX4	LbarID_0437	AGTAGGTAACCCACTCACAG	CARTANA
ISL1	LbarID_0438	AGTAGTAACCATTAAGCCGC	CARTANA
LHX1	LbarID_0439	AGTAGTCCAAATTCGGGTAC	CARTANA
MEOX1	LbarID_0440	ATGATATTAACGGCTACGCC	CARTANA
MPZ	LbarID_0441	ATGATGATAACTACGTGCCC	CARTANA
MYH6	LbarID_0442	ATGATGCTAACCTGTCACAC	CARTANA
NKX2-3	LbarID_0443	CATCGGATACACGCATACAG	CARTANA
NKX2-5	LbarID_0444	CGTCTAGGAGCAATACTACG	CARTANA
NPPA	LbarID_0445	CGTCTATGACAATGGCCTAC	CARTANA
OLIG2	LbarID_0446	GAGCGTATAGGAGATCCAAC	CARTANA
OTX2	LbarID_0447	GAGCGTGTAATCCGATCTAA	CARTANA
PAX8	LbarID_0448	GTATCGACAGTAGGGTATCC	CARTANA
PAX9	LbarID_0449	GTATCGGGACATCGGTCTAT	CARTANA
PITX2	LbarID_0450	GTTCGTAGAGATGATCGTCA	CARTANA
POU4F1	LbarID_0451	GTTCGTATAGCGTACTGCAT	CARTANA
PRDM12	LbarID_0452	TATAGTGCAGGGTACTCTGA	CARTANA
PRPH	LbarID_0453	TGATACTGAGTTAGCGAGCT	CARTANA
PTF1A	LbarID_0454	TGATACTTAGGTCACGTCGA	CARTANA
RARB	LbarID_0455	ACTATTATACACTACCGGCG	CARTANA
SEMA3D	LbarID_0456	ACTATTCGACAATTACGGCG	CARTANA
SIX1	LbarID_0457	AGTATAGCAACCTCAACTCG	CARTANA
SNAI1	LbarID_0458	AGTATATTAACCGCCCACAG	CARTANA
SOX10	LbarID_0459	AGTATCGAACATGAGGTACG	CARTANA
SOX14	LbarID_0460	AGTATCTAACCATCCTGACG	CARTANA
SOX2	LbarID_0461	ATGATTAACTAGACACCGCC	CARTANA
SOX5	LbarID_0462	ATGATTGAACGCCTACGAAC	CARTANA
SOX9	LbarID_0463	ATGCACTTAACGCTAGGTAC	CARTANA
TBX1	LbarID_0464	CATCGTAGAAGCACTGAGAC	CARTANA
TBX3	LbarID_0465	CATCGTTCAAGATTCGGTAC	CARTANA
TBX5	LbarID_0466	CATCTACGAAGCGATAGGAC	CARTANA
TLX2	LbarID_0467	CGATCTACAGAGGAATACGG	CARTANA
TWIST1	LbarID_0468	GTATCGGTAATTGCGGTACT	CARTANA
VSX2	LbarID_0469	GTTCTAGTACCGCATCTCAG	CARTANA
ALAS2	LbarID_0470	GTTCTATCACGTCATCGCAA	CARTANA
HBM	LbarID_0471	TATCAGCCATGCGTACTCTA	CARTANA
